# Supplementary material for: The role of iron in Mycobacterium smegmatis biofilm formation: the exochelin siderophore is essential in limiting iron conditions for biofilm formation but not for planktonic growth
Source: Mol Microbiol. 2007 Oct;66(2):468–83. doi: 10.1111/j.1365-2958.2007.05935.x (PMC2170428; doi:10.1111/j.1365-2958.2007.05935.x)
Supplement: Supplementary file 2 [file mmi0066-0468-SD2.xls]

## Sheet: Sheet1
Primary Target	Common Name of Primary Target	Gene Symbol		Avlog2(Plog/Plog)slide_113	Avlog2(Plog/Plog)slide_110	Avlog2(Plog/Plog)slide_111		Avlog2(3dbf/Plog)slide_601	Avlog2(3dbf/Plog)slide_603	Avlog2(Plog/3dbf)slide_607	Pvalue(3dbf)		Avlog2(4dbf/Plog)slide_901	Avlog2(4dbf/Plog)slide_480	Avlog2(Plog/4dbf)slide_903	Pvalue(4dbf)		Avlog2(Pstph/Plog)slide_487	Avlog2(Pstph/Plog)slide_580	Avlog2(Plog/Pstphase)slide_581	Pvalue(stphase)		GrandAvePlog	GrandAve3dbf	GrandAve4dbf	GrandAvestphase
MSMEG0001	DNA polymerase III, beta subunit	dnaN		0.06	0.09	0.24		0.01	0.13	0.12	0.234		-0.1	0.6	-0.13	0.2612		-0.91	-0.11	0.1	0.2583		489	818	544	512
MSMEG0002	gnd			0.3	0.84	0.15		0.12	0.2	-0.07	0.11		0.42	0.76	-0.27	0.2469		-1.13	-0.39	0.87	0.2346		549	720	608	408
MSMEG0003	recF protein			0.24	3.86	-0.13		0.16	0.25	-0.07	0.221		0.22	1.19	-1.46	0.3973		0.25	-0.06	0.57	0.2683		1570	628	544	407
MSMEG0004	Protein of unknown function (DUF721) superfamily			0.14	0.15	0.23		0.03	-0.16	0.09	0.1095		0.23	0.96	-0.1	0.2308		-1.15	-1.28	1.41	0.001		438	483	694	229
MSMEG0005	DNA gyrase, B subunit	gyrB		0.04	-0.15	-0.01		-0.06	-0.05	0.05	0.1247		-0.03	-1.33	-0.08	0.1963		-5.21	-0.01	0.44	0.1789		719	1246	540	698
MSMEG0006	DNA gyrase, A subunit	gyrA		1.21	0.6	0.5		-0.05	0.07	0.98	0.2428		-0.09	0.01	0.59	0.1322		-0.31	-0.1	0.71	0.1742		645	561	895	551
MSMEG0007	conserved hypothetical protein			0.26	0.81	0.39		-0.02	0.01	-0.08	0.0632		-0.01	0.58	0.07	0.0048		-0.28	-0.19	0.46	0.2526		511	511	245	311
MSMEG0009	hypothetical protein			-0.15	-0.35	-0.26		0.47	0.84	-0.04	0.0568		0.9	1.97	-3.66	0.0498		-0.59	0.81	0.08	0.0445		1457	219	139	211
MSMEG0011	iron utilization protein, putative			0.69	0.1	1.25		1	0.58	-1.17	0.1454		2.3	2.66	-2.2	0.0338		ND	1.05	-0.93	ND		125	145	478	138
MSMEG0012	ferric exochelin uptake			1.11	0.91	0.57		1.52	1.23	0.16	0.3666		3.33	8.17	-1.93	0.0945		1.39	1.52	0.07	0.3666		96	133	299	125
MSMEG0013	ferric exochelin uptake			-0.08	0.31	0.66		1.13	0.66	-0.12	0.2864		3.43	3.03	-4.16	0.0032		0.25	1.07	-0.81	0.0759		54	122	228	103
MSMEG0014	ferric exochelin uptake			0.33	-0.63	1.33		0.51	0.54	-1.01	0.2595		3.22	3.23	-5.63	0.0063		-0.33	1.4	-0.94	0.2706		79	155	178	172
MSMEG0015	ferric exochelin biosynthesis			0.2	0.44	0.4		2.43	2.4	-2.56	0.0007		5.4	5.2	-3.11	0.0158		4.76	3.57	-3.55	0.0083		241	1313	3783	2657
MSMEG0016	mbtH protein-related protein			0.6	0.02	0.93		3.15	3.62	-3.29	0.009		6.24	5.46	-7.39	0.0014		2.38	4.79	-2.92	0.0491		134	1031	2534	1095
MSMEG0017	exiT protein			0.53	0.68	0.84		2.09	1.68	-1.47	0.0292		4.06	3.86	-6.82	0.0204		4.53	3.35	-2.11	0.0394		46	278	699	723
MSMEG0018	exiT protein			0.16	0.72	-0.04		1.91	2.13	-2.07	0.0064		2.95	2.71	-2.96	0.0068		3.44	1.64	-3.38	0.0443		115	940	2694	1619
MSMEG0019	peptide synthetase homolog			-1.4	0.3	0.81		2.41	2.78	-2.47	0.0257		4.1	-1.86	-7.41	0.0483		0.46	6.03	-5.19	0.036		27	329	199	991
MSMEG0020	fxuD protein			0.22	-0.12	0.55		0.03	0.29	-0.64	0.3091		1.95	1.06	-1.94	0.0061		1	0.47	-1.51	0.0095		696	972	4162	2253
MSMEG0021	aspartate 1-decarboxylase	panD		0.16	ND	0.35		2.43	2.54	-2.89	ND		4.21	3.42	-4.94	ND		3.56	2.33	-4.21	ND		261	1713	3770	3927
MSMEG0022	L-ornithine N5-oxygenase			0.27	0.12	0.52		1.72	0.96	-1.93	0.0122		3.23	3.37	-2.37	0.0123		3.01	3.27	-3.87	0.0017		528	1482	5709	6338
MSMEG0024	COG0652:Peptidyl-prolyl cis-trans isomerase (rotamase) - cyclophilin family			0.39	0.5	0.52		-0.23	-0.5	-0.08	0.1285		-0.68	-0.61	1.76	0.1299		-0.19	-1.67	0.9	0.188		4429	4631	4513	4656
MSMEG0025	conserved hypothetical protein			0.23	0.22	0.65		0	-0.23	-0.03	0.138		-0.16	-0.27	-0.08	0.2059		-0.17	-0.17	-0.32	0.1294		350	372	394	393
MSMEG0026	Hypothetical membrane protein			-0.66	-0.19	0.27		-0.2	0.04	0.24	0.1569		-0.03	-4.51	0.05	0.1865		ND	0.02	0.13	ND		344	512	173	586
MSMEG0027	conserved hypothetical protein			-0.54	0.23	-0.06		-0.37	-0.54	-0.25	0.0624		-0.23	2.39	0.61	0.0652		ND	-1.92	-0.81	ND		273	82	4	16
MSMEG0028	pabA	pabA		0.03	0.22	0.39		0.11	0.41	-0.04	0.4407		0.28	-4.42	0.18	0.2096		ND	-2.58	2.64	ND		345	369	138	61
MSMEG0029	serine-threonine protein kinase			0.42	0.52	0.33		-0.08	0.09	0	0.0039		0.06	0.42	0.29	0.1151		-0.39	0.18	0.28	0.1454		401	566	373	364
MSMEG0030	serine-threonine protein kinase PknA	pknA		0.18	-0.14	-0.1		-0.07	0.02	0.23	0.2183		0.1	0.53	-0.19	0.157		-0.33	-0.09	0.01	0.0225		600	748	475	569
MSMEG0031	penicillin-binding protein, putative			0.82	0.41	0.82		0.23	0.36	0.37	0.0752		0.1	0.66	0.44	0.2098		-0.85	0.22	-0.07	0.1607		213	146	293	182
MSMEG0032	rod-shape-determining protein RodA, putative			0.41	0.45	0.45		0.54	0.33	1.18	0.2171		-0.02	0.46	0.15	0.1028		-1.76	0.32	0.34	0.2664		186	100	117	82
MSMEG0033	ppp	ppp		0.19	-0.02	0.16		0.03	0.13	-0.12	0.4234		0.16	0.52	0.14	0.2402		-1.5	0.01	0.47	0.1461		559	771	505	414
MSMEG0034	FHA domain protein			0.51	-0.38	0.42		0.08	-0.06	-0.22	0.4152		-0.49	-0.7	-0.15	0.2958		-0.33	-3.26	0.48	0.221		605	775	828	448
MSMEG0035	XYPPX repeat family			-0.72	0.13	-0.13		0.02	0.22	-0.98	0.0815		-0.12	-0.13	-0.26	0.1171		ND	-1.16	0.19	ND		347	227	245	122
MSMEG0036	hypothetical protein			-0.27	-0.15	0.24		5.01	0.96	1.43	0.1041		-1.95	-0.87	-3	0.0301		0.39	-0.18	0.23	0.1187		-19	-18	-23	-38
MSMEG0038	oxidoreductase, GMC family CC1278 [imported]			0.83	0.64	1.27		-0.44	0.4	0.24	0.075		-0.14	15.28	2.96	0.1942		0.61	-0.12	-1.61	0.3256		65	55	34	26
MSMEG0039	putative membrane protein			0.8	0.88	5		0.95	ND	0.23	ND		0.15	-0.08	-2.39	0.0819		1.31	0.72	-0.25	0.2347		-22	-65	-46	-89
MSMEG0040	conserved hypothetical protein			1.18	0.65	0.47		0.33	-1.16	5.48	0.2361		-1.02	-0.42	0.15	0.0167		-0.83	0.24	-1.55	0.4242		-94	2	-6	0
MSMEG0041	hypothetical protein			-1.02	-0.55	-0.46		0.96	1.9	1.01	0.0099		-0.4	-1.23	-2.81	0.0313		0.15	0.89	-0.33	0.0132		-23	-30	-32	-53
MSMEG0042	transcription regulator, TetR family [imported], putative			-0.05	-0.44	-0.1		-0.27	-0.52	0.12	0.083		0.13	-3.28	-4.33	0.0845		ND	0.04	-1.91	ND		70	34	16	29
MSMEG0043	Catalytic LigB subunit of aromatic ring-opening dioxygenase superfamily			-0.11	-0.42	-0.12		0.66	0.84	0.32	0.0366		1.01	-2.78	0.28	0.1013		0.17	-0.59	0.53	0.0456		232	63	62	36
MSMEG0044	conserved hypothetical protein			-0.14	-0.04	3.96		0.14	0.99	-1.91	0.4066		1.62	1.71	-1.39	0.4236		-2.49	0.18	-0.07	0.4358		139	120	220	64
MSMEG0045	hypothetical protein			0.04	-0.35	0.02		-0.12	0.1	0.14	0.0998		0.96	-0.1	-0.71	0.0188		-2.16	0.2	0.33	0.1115		232	208	139	205
MSMEG0046	conserved hypothetical protein			-0.1	0.04	-0.03		0.04	0.11	0.16	0.0359		-0.03	-0.94	-0.66	0.0653		-0.18	0.33	0.32	0.0025		277	184	82	182
MSMEG0047	hypothetical protein			0.01	0.64	0.3		0.03	-0.14	-0.24	0.1874		-1.03	-1.78	-1.27	0.0011		-0.47	-1.73	0.3	0.1219		411	369	1355	311
MSMEG0048	conserved hypothetical protein			0.51	0.4	0.14		0.63	1.07	0.04	0.209		-1.9	ND	1.24	ND		ND	-0.85	5.71	ND		206	229	42	72
MSMEG0049	pirin-related protein			0.09	0.42	0.46		0.36	-0.44	-0.32	0.3571		0	-0.97	-2.61	0.1612		-2.26	-2.25	-0.31	0.1088		189	188	587	-13
MSMEG0050	hypothetical protein			0.08	0.26	0.27		-0.04	0.1	-0.03	0.0655		-0.18	ND	0.27	ND		-0.01	0.41	-0.5	0.1882		287	367	227	458
MSMEG0051	conserved hypothetical protein			0.23	-0.4	0.62		0.24	0.47	0.32	0.3186		0.01	1.21	-0.32	0.3102		-0.57	-3.73	0.56	0.1933		259	301	435	153
MSMEG0053	conserved hypothetical protein			1.03	0	0.52		-0.2	-0.08	0.34	0.1845		-0.6	-0.06	0.49	0.228		1.12	0.36	-0.2	0.4229		296	283	261	444
MSMEG0054	hypothetical protein			0.93	-0.32	0.73		-1.54	-1.85	5.89	0.0928		-4.79	ND	1.92	ND		ND	-2.75	1.23	ND		316	34	16	49
MSMEG0055	conserved hypothetical protein			0.21	-0.36	0.63		-0.52	-0.81	0.03	0.312		-1.13	-2.46	0.92	0.1097		ND	-3.04	0.8	ND		340	256	183	149
MSMEG0057	conserved hypothetical protein			0.06	0.15	0.28		-1.18	-1.25	0.09	0.1289		-1.46	ND	0.12	ND		ND	-2.08	1.01	ND		311	216	305	133
MSMEG0058	ATPase, AAA family			0.51	0.64	0.29		-0.81	-1	0.38	0.0429		-1.36	ND	0.72	ND		-3.17	-0.5	0.14	0.2436		266	226	149	204
MSMEG0059	Protein of unknown function (DUF690) superfamily			0.34	0.36	0.28		-0.65	-0.89	0.08	0.2096		-0.92	-1.47	0.68	0.0419		-0.92	-0.56	0.02	0.2777		407	312	315	356
MSMEG0060	FtsK-SpoIIIE family protein			0.06	0.08	-0.29		-0.27	-0.49	1.51	0.1243		-0.08	-0.39	1.27	0.1576		-0.37	-0.03	0.82	0.1575		731	337	282	405
MSMEG0061	FtsK-SpoIIIE family subfamily, putative			0.19	0.27	0.07		-0.29	-0.44	1.41	0.1567		-0.85	-1.8	-0.08	0.1191		-1.1	-0.03	0.44	0.2018		331	228	76	262
MSMEG0062	hypothetical protein			1.64	0.58	0.54		-0.19	-0.35	1.28	0.3346		-0.95	-0.87	1.16	0.4355		0.38	0.1	0.34	0.0891		495	490	364	560
MSMEG0063	PPE family domain protein			0.86	0.68	0.41		-0.17	-0.35	1.32	0.4744		-0.66	-0.25	1.56	0.38		0.65	0.01	0.8	0.3251		505	521	287	542
MSMEG0064	conserved hypothetical protein			0.4	0.14	-0.05		-0.95	-1.18	0.69	0.0169		-1.71	-2.16	1.62	0.0074		-0.21	0.28	-0.1	0.4021		6201	6617	1602	11697
MSMEG0065	ea			0.56	0.58	0.11		-0.32	-0.45	1.25	0.3097		-1.1	-1.24	2.39	0.0873		0.93	1.2	-0.12	0.1024		6445	7109	2612	21618
MSMEG0066	conserved hypothetical protein			0.43	0.24	0.5		-0.49	-0.64	0.72	0.0732		-0.92	-0.95	1.24	0.0073		0.05	0.32	0.04	0.1366		647	506	511	968
MSMEG0067	membrane protein, putative			0.93	-0.19	0.28		-0.97	-1.19	1.81	0.0874		-1.35	-2.22	1.23	0.0838		0.07	0	0.67	0.4155		1106	613	160	1015
MSMEG0068	conserved hypothetical protein			0.24	-1.42	-0.13		-0.09	0.06	0.35	0.1651		-0.51	-1.76	0.01	0.1756		-1.7	-2.18	0.06	0.1104		394	165	179	91
MSMEG0069	conserved hypothetical protein, interruption-N			-0.65	-0.54	-0.89		-1.55	-1.71	-0.5	0.0098		-5.63	1.57	-0.36	0.0871		ND	-0.7	-0.97	ND		343	83	18	222
MSMEG0074	conserved hypothetical protein			0.41	-0.77	0.44		-0.77	-1.09	-0.05	0.2266		-1.55	-2.87	-1.69	0.0663		0.06	-1.28	0.02	0.3262		412	367	1452	392
MSMEG0075	conserved hypothetical protein			-0.13	0.18	-0.35		-0.41	-0.25	0.71	0.0943		-1.2	-2.72	1.51	0.016		-1.54	0.45	-0.16	0.0995		1837	203	111	270
MSMEG0076	hypothetical protein			0.13	0.22	0		-0.7	-0.75	0.46	0.0017		-1.12	-6.13	1.12	0.1203		ND	-1.37	-0.11	ND		175	81	82	106
MSMEG0077	conserved hypothetical protein			0.05	-0.02	0.65		0.03	0.29	1.06	0.107		-0.14	-1.65	-1.8	0.087		-2.36	-0.07	0.46	0.2259		143	130	66	112
MSMEG0078	conserved hypothetical protein			-0.84	-0.37	-0.03		-0.75	-1.22	-0.15	0.0703		-0.73	-0.59	-0.09	0.086		-1.16	0.7	-0.9	0.0289		428	202	304	495
MSMEG0080	hypothetical protein			-0.28	-2.06	0.08		-0.38	-0.09	0.79	0.069		-0.05	-1.45	-3.83	0.0743		1.14	-1.06	-1.62	0.033		74	25	-35	14
MSMEG0081	subtilase family protein			-0.09	0.2	0.12		0.01	0.36	-0.21	0.0173		0.47	0.34	-0.14	0.1381		0.47	1.19	-0.51	0.035		210	202	151	314
MSMEG0082	phosphocarrier protein HPr, putative			0.6	0.56	0.33		0.13	0.3	0.11	0.0257		-0.32	-2.49	1.16	0.1616		0.47	0.89	0.03	0.438		218	226	111	346
MSMEG0083	PTS system, fructose-specific family, IIABC components	fruA-2		1.71	-0.19	7.53		-0.17	-0.04	-0.09	0.1675		0.05	-0.83	0.33	0.1964		-0.56	0.54	-0.08	0.1998		228	279	155	297
MSMEG0084	1-phosphofructokinase	fruK		2.32	-0.35	0.55		0.54	0.54	0.19	0.3227		0.14	0.23	0.48	0.2864		-1.67	-0.66	0.36	0.4609		131	77	130	67
MSMEG0085	Transcriptional regulator of sugar metabolism			1.28	-0.33	1.8		0.22	0.42	0.02	0.2251		0.11	-0.73	-0.03	0.2697		-3.13	0.06	0.42	0.3945		249	294	116	134
MSMEG0086	phosphoenolpyruvate-protein phosphotransferase	ptsI		3.15	0.17	4.34		0.08	0.3	1.32	0.1003		-4.35	-1.66	-1.51	0.4878		ND	-0.03	2.01	ND		75	105	3	71
MSMEG0087	putative pirin-like protein			0.17	-0.23	0.9		0.92	0.69	15.06	0.1783		-4.74	3.99	-0.81	0.0965		-1.91	-1.4	0.55	0.1389		53	20	-4	-3
MSMEG0088	conserved hypothetical protein			0.19	-0.14	1.09		0.01	-0.58	-0.46	0.4726		0.5	0.77	0	0.4752		ND	-4.5	0.07	ND		133	88	19	-3
MSMEG0089	transcriptional regulatory protein, putative			-0.09	0.37	0.08		0.47	0.38	-1.16	0.1093		0.75	4.3	0.28	0.1439		-2.71	-0.31	0.05	0.2217		404	631	638	192
MSMEG0090	transcriptional regulator, TetR family domain protein			-0.7	ND	-1.36		-0.19	-0.98	0.36	ND		-2.52	1.61	-1.93	ND		5.93	16.75	0.54	ND		24	-15	-25	-6
MSMEG0091	Mycobacterium tuberculosis paralogous family			-0.15	4.02	-0.12		0.48	0.79	1.49	0.4211		0.54	-0.06	0.15	0.2847		-1.95	1.07	0.44	0.4767		192	83	88	78
MSMEG0092	Mycobacterium tuberculosis paralogous family			-0.1	-0.21	0.02		-0.07	0.14	-0.24	0.0227		-0.08	-0.19	-0.38	0.0213		-0.37	0.15	-0.6	0.0092		259	247	216	284
MSMEG0093	hypothetical protein			-1.56	0.09	0.2		-0.17	-2	ND	ND		-0.27	0.09	-3.22	0.1036		1.14	1.47	-0.47	0.0873		14	16	-40	-52
MSMEG0094	fadB4	fadB4		0.36	0.13	0.41		0.01	0.06	0.41	0.1619		-0.12	0.05	0.08	0.0471		-0.14	-0.14	1.13	0.3052		584	883	427	634
MSMEG0095	hypothetical protein			0.83	ND	0.63		-1.17	-1.3	-2.1	ND		ND	0.19	-1.46	ND		5.14	-0.2	0.54	ND		15	21	-81	-133
MSMEG0096	conserved hypothetical protein			0.52	0.03	1.23		0.28	0.11	-0.76	0.1653		5.83	-1.07	-0.46	0.2051		-0.16	-1.22	-1.51	0.2495		97	85	43	4
MSMEG0097	conserved hypothetical protein			0.37	0.22	0		-0.02	0.03	0.01	0.117		1.46	-1.14	-3.27	0.073		ND	ND	1.76	ND		116	129	18	47
MSMEG0098	conserved hypothetical protein			0.53	0.57	0.84		-0.41	-2.05	0.11	0.3897		-0.77	-2.4	-2.13	0.0693		-1.01	-3.72	1.03	0.1549		678	352	1654	303
MSMEG0099	acyl-CoA dehydrogenase family protein	fadE1		0.02	-1.6	0.18		0.11	0.16	-0.2	0.193		-0.42	-1.82	-0.07	0.1896		ND	-2.32	-0.2	ND		221	175	123	85
MSMEG0100	major facilitator family transporter			-0.21	0.68	-0.27		-0.28	-0.52	-0.18	0.1719		-1.28	-2.48	-1.83	0.0047		0.35	-0.95	1.44	0.0975		66	21	-4	0
MSMEG0101	transcriptional regulator, LysR family			-0.62	-0.09	0		0.58	0.52	0.65	0.0256		-0.33	-3.69	-1.6	0.0665		ND	-1.04	1.15	ND		81	59	8	39
MSMEG0102	narL	narL		-0.58	-1	0.21		0.1	0.5	-0.47	0.0767		0.15	1.08	-3.11	0.0476		-1.15	-1	1.72	0.0032		101	71	35	20
MSMEG0103	ATPase, histidine kinase-, DNA gyrase B-, and HSP90-like domain protein protein			-0.04	-0.31	0.01		-0.79	-1	-0.15	0.0767		-1.18	-2.27	-0.61	0.0645		-0.01	-1.08	4.87	0.14		303	15	-7	22
MSMEG0104	Cell envelope-related transcriptional attenuator domain family			-0.18	-0.22	-0.08		0.39	0.94	-1.35	0.0268		1.4	0.44	-0.85	0.0302		ND	0.72	-0.71	ND		165	175	139	182
MSMEG0105	acyl-CoA dehydrogenase	acdA-2		0.01	-0.22	0.17		-0.51	-0.49	0.23	0.0782		-0.2	-0.21	0.83	0.0446		-0.08	0.23	-0.05	0.2581		710	527	481	826
MSMEG0106	NAD(P) transhydrogenase, beta subunit	pntB		0.38	0.39	0.27		0.04	-0.15	0.08	0.0157		-0.17	-0.62	0.34	0.4247		-0.65	0.11	-0.15	0.4094		557	798	427	765
MSMEG0107	NAD(P) transhydrogenase, alpha subunit	pntA		0.43	-0.05	0.2		-0.05	-0.77	-0.01	0.4216		-1.15	-0.64	-0.98	0.0008		-1.62	-2.61	1.58	0.0317		866	1076	1899	287
MSMEG0108	CorA-like Mg2+ transporter protein superfamily			-0.46	0.67	0.03		0.23	-1.65	-0.52	0.0187		-0.42	-0.69	-4.02	0.1547		ND	-1.25	-0.1	ND		230	225	998	75
MSMEG0109	taurine ABC transporter, permease protein			-1.91	-0.42	-0.43		1.15	-1.21	2.38	0.0147		-2.38	3.52	-3.22	0.0011		0.09	1.98	5.03	0.0476		-26	15	0	11
MSMEG0110	taurine ABC transporter, periplasmic taurine-binding protein	b0365		1.29	-1.2	1.91		-0.06	-0.77	1.06	0.4876		-0.05	-0.55	0.44	0.3939		0.36	1.18	0.92	0.4524		-20	1	-14	8
MSMEG0111	taurine ABC transporter, ATP-binding protein	nrtC-2		-0.26	1	-0.02		1.89	-1.82	2.64	0.0378		0.32	0.68	-0.2	0.3042		0.75	2.37	ND	ND		-33	5	14	11
MSMEG0112	haloacid dehalogenase, type II	dehII		-0.41	-0.25	-0.48		0.96	0.1	ND	ND		4.34	2.53	-3.11	0.0115		3.75	3.29	-4.41	0.0043		86	85	649	923
MSMEG0113	hydrolase, alpha-beta fold family	ephF		0.17	1.61	0.69		1.66	0.85	-1.32	0.2788		3.92	2.51	-3.35	0.0494		2.58	4.85	-2.52	0.013		-6	49	224	343
MSMEG0114	conserved hypothetical protein			0.73	-0.24	0.59		0.2	0.22	0.11	0.3114		-0.03	0.76	-0.11	0.461		2.16	0.9	-0.68	0.0809		210	231	270	698
MSMEG0115	conserved hypothetical protein			-0.08	0.22	0.03		0.11	0.05	0.54	0.2358		-0.65	-4.11	1.82	0.0743		-1.15	0.1	0.92	0.1213		604	407	92	308
MSMEG0116	transcriptional regulator, TetR family domain protein			-1.05	-0.14	0.42		2.32	1.29	ND	ND		0.02	1.99	-0.85	0.0678		ND	-0.76	-0.17	ND		94	168	53	64
MSMEG0117	short chain dehydrogenase-reductase family	kduD		-0.19	0.09	-0.78		2.15	1.98	-1.72	0.0033		0.2	-0.5	0.64	0.0815		2.71	1.31	0.08	0.0594		250	94	25	54
MSMEG0118	Uncharacterized protein family, UPF0065 superfamily			-2.04	-0.69	0.75		-0.06	4.37	2.81	0.0451		-0.3	0.89	-2.24	0.011		3.36	-1.3	-0.89	0.1226		9	3	-26	-10
MSMEG0119	tricarboxylate transport protein TctA, putative			0.61	0.53	0.57		-0.26	-1.41	3.12	0.1728		-1.32	-1.33	-2.96	0.07		0.17	-0.95	-1.84	0.2436		-40	16	4	30
MSMEG0120	transcriptional regulator, GntR family			0	-0.39	3.01		0.98	-0.52	0.51	0.438		0.75	-0.72	-1.14	0.4986		0.55	-0.65	-0.06	0.3756		22	-24	-55	-30
MSMEG0121	mandelate racemase-muconate lactonizing enzyme family protein	clcB		0.94	0.33	-0.07		0.29	0.27	1.27	0.3773		0.78	-2.87	-3.58	0.109		-2.25	0.04	0.12	0.2423		65	85	23	97
MSMEG0122	thioesterase family protein domain protein			0.07	-2.01	0.46		0.25	0.15	-1.5	0.0936		-0.6	4.48	-1.09	0.1624		ND	-4.73	-0.09	ND		116	114	69	2
MSMEG0123	conserved hypothetical protein			0.26	0.29	0.26		0.09	-0.24	-0.46	0.4756		-0.91	-5.06	0.74	0.1482		ND	-3.33	4.84	ND		328	424	193	68
MSMEG0124	transcriptional regulator, putative			-1.67	0.28	-0.12		4.53	-0.35	2.01	0.13		0.07	1.31	0.35	0.0493		8.26	ND	-1.73	ND		41	13	-19	-36
MSMEG0125	substrate--CoA ligase	fadD5		0.35	0.61	0.9		-0.04	-0.03	1.21	0.2708		-3.47	-6.79	1.04	0.1065		-3.07	-1.61	1.67	0.0678		217	235	28	79
MSMEG0126	Domain of unknown function DUF140 superfamily			0.13	0.36	0.09		0.02	-0.09	0.2	0.2542		-1.95	-1.93	2.88	0.0154		-1.41	-1.59	1.98	0.01		997	1783	190	467
MSMEG0127	Domain of unknown function DUF140 superfamily			-0.06	-0.07	-0.02		-0.14	-0.36	0.01	0.0949		-2.77	0.61	0.04	0.1459		ND	-1.16	0.91	ND		464	373	36	197
MSMEG0128	virulence factor	mce3		0.27	0.73	0.39		-0.15	0.06	1.4	0.4491		-1.43	-2.86	0.95	0.0541		-3.71	-0.71	1.72	0.1281		351	249	134	115
MSMEG0129	virulence factor Mce family protein			1.03	0.9	0.85		-0.19	-0.07	0.61	0.0419		-1.63	-4.45	1.51	0.121		-2.5	-1.26	2.55	0.0525		342	305	136	108
MSMEG0130	virulence factor mce family protein			0.31	0.29	0.31		-0.29	-0.41	-0.09	0.3578		-1.08	-1.73	-1.36	0.0151		-0.14	-0.79	0	0.4917		782	685	1915	671
MSMEG0131	virulence factor mce family protein			0.36	-0.06	0.27		-0.5	-0.54	0.11	0.2322		-1.7	-3.24	1.28	0.0596		-1.09	-1.55	0.61	0.0701		633	676	240	396
MSMEG0132	lprL	lprL		0.29	-0.13	0.1		-0.87	-1.5	0.02	0.1451		-2.8	-3.23	-0.02	0.1014		-2.25	-2.8	1.27	0.0292		1424	1011	1386	455
MSMEG0133	virulence factor mce family protein			0.33	0.42	0.3		-0.2	-0.99	0	0.4341		-1.81	-2.58	-1.18	0.0276		-1.56	-2.67	1.22	0.0338		722	655	1579	295
MSMEG0134	SEQ ID NO 38F			0.04	-0.13	0.21		-0.77	-0.84	0.02	0.1458		-0.75	-1.61	0.37	0.1009		-1.64	-1.87	1.51	0.0074		715	885	494	320
MSMEG0135	conserved hypothetical protein			-0.31	0.17	-0.09		-0.42	-0.24	0.03	0.1415		-0.22	-0.32	-0.12	0.0656		-2.61	-1.51	1.18	0.038		612	237	241	105
MSMEG0136	conserved membrane protein ML2597 [imported]			-0.2	0.12	0.01		-0.45	-0.62	0.08	0.0744		-0.15	-1.87	0	0.1615		-4.21	-1.04	0.48	0.1305		330	176	167	112
MSMEG0137	conserved hypothetical protein			0.03	-0.33	0.2		-0.35	-0.48	0	0.2008		-0.93	-2.11	0.47	0.1013		-0.27	-5.55	0.07	0.2065		263	163	123	139
MSMEG0138	membrane protein, putative			-0.23	0.3	0.18		-0.41	-0.49	-0.13	0.1607		-0.67	4.45	0.78	0.1197		-0.16	-0.23	0.86	0.1328		195	129	46	159
MSMEG0139	HNH endonuclease domain protein			0.16	-0.03	0.08		-0.09	-0.18	-0.37	0.1627		-0.29	-2.15	-4.74	0.1091		-1.73	-0.81	-0.07	0.1118		106	89	338	68
MSMEG0140	conserved hypothetical protein			-0.03	4.78	-0.18		-0.02	-0.11	-0.37	0.2498		-0.4	-0.64	-2.04	0.4084		0.26	-1.16	0.08	0.2564		516	415	2148	308
MSMEG0141	sterol desaturase family protein			-3.58	0.66	-4.15		0.22	-1.44	5.11	0.1021		-0.38	ND	0.67	ND		-2.53	-2.39	-0.12	0.0432		201	24	3	24
MSMEG0142	PROBABLE TRANSCRIPTION REGULATOR PROTEIN	TetR/AcrRfamily		0.06	0.97	-0.08		-0.01	-1.87	2.07	0.1286		-1.59	2.46	-1.03	0.0047		ND	-2.93	-1.5	ND		84	34	-5	12
MSMEG0143	ThiC family			-0.99	1.88	0.07		-0.28	-0.11	0.36	0.472		-0.54	-1.94	-0.06	0.2021		-0.32	-0.14	0.02	0.436		112	83	86	102
MSMEG0144	pntB	pntB		0.74	-0.26	0.55		-0.29	0.43	0.45	0.4558		-0.18	-1.02	0.21	0.4231		-0.14	0.35	0.6	0.4806		118	68	101	100
MSMEG0145	NAD(P) transhydrogenase, alpha subunit	pntAB		0.8	0.05	-0.67		-0.14	-0.82	2.19	0.2179		-1.91	-3.56	-2.05	0.0372		-2.41	-0.22	0.44	0.0748		39	36	14	50
MSMEG0146	NAD(P) transhydrogenase, alpha subunit	pntAA		-0.46	0.25	-0.53		-0.02	-0.03	-0.22	0.1829		-0.65	-1.87	-0.19	0.0237		-0.08	-2.3	0.04	0.0851		402	124	70	99
MSMEG0147	2-dehydropantoate 2-reductase, putative			0.06	0.35	0.1		-0.06	0	0.45	0.4951		-0.15	-0.72	-3.16	0.1709		-2.24	0.27	0.02	0.2332		164	144	101	117
MSMEG0148	pyruvate kinase	pyk		0.98	ND	0.7		-0.47	-0.38	0.43	ND		-0.04	0.82	0.13	ND		-1.75	-0.1	-0.02	ND		314	169	116	886
MSMEG0149	signal-transducing histidine kinase, putative			0.39	0.06	0.73		0.13	0.27	0.98	0.3647		-0.09	-0.44	0.8	0.4097		ND	ND	1.43	ND		63	65	94	19
MSMEG0150	transcriptional regulator, LysR family	oxyS		-0.67	0.33	0.15		-0.12	-0.09	0.05	0.3485		0.19	0.08	0.06	0.3339		0.04	0.05	0.37	0.2633		190	145	92	186
MSMEG0151	oxcA	oxcA		0.01	0.79	0.1		0.36	0.36	1.22	0.2595		-0.36	-0.75	0.5	0.117		-0.82	0.85	-0.08	0.1988		102	65	71	71
MSMEG0152	CAIB-BAIF family protein			0.48	ND	0.65		0.13	-0.01	0.65	ND		-1.38	-0.32	1.05	ND		-0.24	-1.3	0.27	ND		241	188	237	184
MSMEG0153	NADH dehydrogenase I, E subunit	hndA-1		1.52	0.37	0.28		-0.24	0.06	0.87	0.2986		0.06	-1.67	-0.09	0.4472		-2.81	0.32	0.1	0.2659		223	109	163	129
MSMEG0154	NADP-reducing hydrogenase, subunit C	hndC-1		0.59	-0.45	0.65		-0.06	-0.4	0.14	0.4524		0.09	-1.56	-1.4	0.204		ND	-0.35	-0.11	ND		145	166	117	177
MSMEG0155	NAD-dependent formate dehydrogenase, alpha subunit			1	0.95	1.3		0.16	0.04	1.76	0.2187		-1.12	6.81	-2.47	0.1548		16.87	-2.55	0.64	0.1959		41	41	13	25
MSMEG0156	conserved hypothetical protein			0.03	-0.86	-0.01		0.26	0.08	0.21	0.0979		-0.34	-0.91	-2.11	0.0635		-4.4	-0.04	0.52	0.1277		89	85	30	45
MSMEG0157	hypothetical protein			-0.24	-2.31	0.18		1.05	0.23	0.21	0.1094		-0.89	-1.7	-2.04	0.0571		-0.1	-0.2	-0.17	0.1774		-43	-41	-37	-63
MSMEG0158	oxalate-formate antiporter, putative			-0.74	-0.18	-0.66		1.92	14.81	1.89	0.1222		-0.47	-1.59	-3.05	0.0493		0.23	-0.42	-1.23	0.0478		2	-18	-18	-29
MSMEG0159	formate dehydrogenase family accessory protein FdhD	fdhD		-0.82	-0.15	-0.04		0.31	0.42	0.82	0.0173		7.24	-1.65	-1.98	0.0967		-0.59	-0.42	0.02	0.1122		78	78	10	27
MSMEG0160	transcription regulator GntR family VC1335 [imported]			0.3	0.44	0.04		0.12	0.02	0.14	0.1908		0.63	0.47	-0.23	0.0866		0.36	1.75	-0.9	0.0891		578	184	277	456
MSMEG0161	oxalate-formate antiporter, putative			0.63	-0.2	0.95		-0.21	-0.4	0.54	0.4173		-3.16	ND	3.54	ND		-1.53	-2.14	1.75	0.057		488	459	117	201
MSMEG0162	CAIB-BAIF family protein			2.7	0.16	-0.36		7.6	-1.43	1.02	0.0843		1.71	0.01	-2.19	0.3527		10.07	-0.38	-0.42	0.1742		49	-3	-34	-17
MSMEG0163	oxalate-formate antiporter, putative			0.93	-0.07	0.97		-0.52	-0.42	0.85	0.4834		-1.29	-0.63	1.7	0.0189		0.41	-1.08	0.36	0.4964		195	124	21	65
MSMEG0164	histone deacetylase family protein			0.03	0.09	0.24		-0.18	-0.28	-0.57	0.0285		-1.04	-3.77	-0.17	0.1511		ND	-0.81	-0.8	ND		128	82	51	119
MSMEG0165	50kD proline rich protein, putative			-0.01	0.16	-0.07		2.38	2.55	-1.45	0.0093		6.98	4.8	-7.21	0.0086		4.3	4.39	-3.41	0.0022		152	555	1683	1791
MSMEG0166	hypothetical protein			1.31	0.39	0.81		-1.15	0.4	7.51	0.2174		0.37	1.32	-2.33	0.2837		2.21	-0.33	ND	ND		68	15	36	1
MSMEG0167	Predicted membrane protein			0.84	-0.16	0.53		0.89	-0.58	0.78	0.1171		-0.89	0.35	ND	ND		1.27	0.05	1.41	0.0622		-23	-4	-38	-38
MSMEG0168	oxidoreductase, FAD-binding, putative			-0.39	0.38	0.52		-0.26	-0.36	0.56	0.2019		-2.92	-0.67	-2.87	0.0782		8.59	-0.01	-1.83	0.1847		-57	3	-2	17
MSMEG0169	hypothetical protein			-0.31	-0.13	-0.06		0.5	-2.77	1.68	0.0474		4.61	-0.13	-3.42	0.0857		0.82	-0.01	0.36	0.0994		-29	-9	-44	-53
MSMEG0170	amino acid ABC transporter, permease protein			-1.02	0.71	0.44		4.1	ND	1.2	ND		0.77	0.55	5.34	0.1387		1.07	2.06	0.5	0.0945		-12	-24	-54	-61
MSMEG0171	amino acid ABC transporter, ATP-binding protein			-1.63	0.6	1.07		1.38	0.6	2.29	0.1246		-3.57	ND	ND	ND		8.27	-1.21	1.14	0.192		-63	4	9	7
MSMEG0172	transcriptional regulator, GntR family			0.33	0.73	0.12		-0.34	-3.4	1.12	0.127		-1.03	-0.25	-6.86	0.2043		2.8	-1.28	-0.28	0.1384		90	16	2156	-31
MSMEG0173	transcriptional regulator, TetR family domain protein			-0.5	-0.56	-0.16		0.78	ND	5.47	ND		-0.08	-1.07	-3.48	0.0812		16.87	4.13	-3.23	0.0987		96	4	9	-18
MSMEG0174	alpha-ketoglutarate-dependent taurine dioxygenase			0.4	0.74	0.44		-0.16	-1.04	-0.43	0.4603		-2.09	2.4	-2.83	0.0078		ND	-0.83	-0.54	ND		53	29	109	33
MSMEG0175	epoxide hydrolase, probable [imported]			0.12	1.72	-0.01		0.29	0.43	-0.1	0.2779		-5.42	-1.88	-3.82	0.09		ND	2.32	2.85	ND		2	47	14	33
MSMEG0176	gamma-glutamyltranspeptidase, putative			-0.3	0.57	-0.05		0.24	0.57	-1.31	0.1258		0.45	-1.78	-0.86	0.0096		-0.35	-1.79	1.35	0.0204		105	139	42	38
MSMEG0177	hypothetical protein			0.12	-0.13	0.27		ND	-0.57	1.01	ND		-1.34	0.48	-2.66	0.0573		-0.23	-0.23	0.4	0.066		42	26	-7	-5
MSMEG0178	membrane protein, MmpL family	mmpL4		1.01	-0.2	0.28		1.02	-0.61	5.93	0.1727		0.29	0.15	-3.56	0.2512		0.98	-1.05	-1.67	0.0978		35	4	3	2
MSMEG0179	conserved hypothetical protein			-0.68	-0.64	-0.9		-2.8	ND	0.66	ND		0.26	-2.77	ND	ND		ND	-5.13	-0.45	ND		88	8	-10	-16
MSMEG0180	acetyltransferase, GNAT family, putative			-0.04	-1.16	-0.07		0.13	0.33	-0.01	0.1666		-1.23	15.28	-1.38	0.1659		ND	-2.55	1.93	ND		223	189	28	61
MSMEG0181	Uncharacterised protein family (UPF0075) superfamily			0.21	0.06	-0.41		0.04	0.02	-0.55	0.2794		-1.44	-0.88	-3.37	0.0857		1.23	ND	-1.32	ND		66	27	12	72
MSMEG0182	sodium:solute symporter family protein			0.53	0.03	5.97		0.15	-0.06	-1.05	0.1917		-1.5	-2.13	-2.29	0.4593		0.1	0.35	0.45	0.2069		10	33	10	29
MSMEG0183	BadF-BadG-BcrA-BcrD ATPase family superfamily			1.17	0.62	4.69		2.25	-1.49	2.45	0.4681		0.96	0.51	-1.15	0.1859		7.01	-2.34	3.7	0.1925		19	8	-5	-30
MSMEG0185	glucokinase regulator-related protein			-0.4	0.69	-0.1		-1.9	-0.54	0.23	0.1919		-0.97	1.39	-1.67	0.0274		5.93	ND	-2.4	ND		162	-20	375	325
MSMEG0186	serine esterase, cutinase family			1.46	-0.44	5.46		2.91	2.99	-1.55	0.4482		3.01	4.12	-1.89	0.3778		3.33	2.96	-2.53	0.3613		236	2190	4028	1826
MSMEG0187	steroid monooxygenase [imported]			-0.63	1.64	-1.2		1.88	0.51	-0.59	0.2218		1.38	0.17	-3.18	0.2182		ND	-1.99	6.93	ND		15	55	29	22
MSMEG0188	Luciferase-like monooxygenase superfamily			-1.58	0.01	-0.31		0.81	0.55	ND	ND		2.51	0.7	-3.37	0.0597		0.42	1.38	1.95	0.0097		66	79	85	92
MSMEG0189	MutT-nudix family protein [imported], putative			0.65	-0.51	-0.31		-0.04	-0.69	-0.23	0.2776		-4.36	4.55	5.52	0.0079		4.38	ND	0.03	ND		15	19	-20	-77
MSMEG0190	phenol hydroxylase, putative			-1.13	0.22	-0.15		-0.12	-0.69	2.03	0.0597		0.18	-0.39	-2.39	0.0945		ND	-1.96	0.35	ND		65	28	66	18
MSMEG0191	Uncharacterized BCR			0.74	-1.81	0.42		0.05	-0.49	0.03	0.3553		1.17	-0.13	-2	0.0509		-1.05	ND	-0.33	ND		26	3	206	-24
MSMEG0192	hypothetical protein			0.6	1.1	0.64		0.78	0.54	0.54	0.2705		-0.3	-0.99	0.47	0.0348		4.21	1.54	3.11	0.0718		-55	-15	0	-29
MSMEG0195	hypothetical protein			0.36	-1.67	0.25		0.61	1.63	0.47	0.1713		0.01	-1.62	-1.83	0.1445		-0.21	0.57	1.26	0.1363		-43	-17	-33	-15
MSMEG0196	tetracenomycin polyketide synthesis hydroxylase tcmh			0.57	0.61	0.02		1.19	4.17	1.41	0.085		-3.29	1.79	-2.15	0.0232		0.04	2.27	0.93	0.1999		-73	-15	-4	-58
MSMEG0197	transcriptional regulator, MarR family, putative			-0.3	-0.34	-1.01		-0.38	-2.94	-2.35	0.0547		-1.53	1.56	-3.13	0.0372		ND	-2.45	3.82	ND		127	39	28	33
MSMEG0198	acyltransferase family protein			0.39	0.36	3.91		-0.14	-0.46	0.03	0.2016		-0.13	-0.22	-2.73	0.125		1.56	2.64	0.21	0.4838		57	19	-41	-66
MSMEG0199	guanyl-specific ribonuclease SA			-0.12	3.78	-0.17		1.51	0.34	-1.56	0.494		-0.06	0.31	-1.08	0.3401		5.51	ND	ND	ND		133	156	260	-220
MSMEG0200	lprO	lprO		-0.36	-0.31	-0.79		0.32	0.68	0.94	0.0339		-4.3	-4.09	-0.94	0.0308		-2.82	-1.21	5.16	0.0555		92	73	15	15
MSMEG0201	daunorubicin resistance protein			-0.33	-1.09	-0.11		-0.35	-0.71	-0.17	0.0913		-0.45	-4.89	0.12	0.166		ND	-0.73	1.24	ND		212	165	71	118
MSMEG0202	glyoxalase family protein, putative			0.41	0.31	1.02		-0.77	-0.08	-0.23	0.2873		-0.41	ND	1.47	ND		ND	-1.06	0.18	ND		236	142	129	167
MSMEG0203	transcriptional regulator, AraC family			-0.09	-0.21	0.05		0.06	-0.57	-0.62	0.0568		-0.14	-1.53	-2.76	0.0814		-5.09	-2.75	1.84	0.0398		364	237	1705	44
MSMEG0204	L-sorbosone dehydrogenase			-0.49	0.04	0.05		-0.07	0.12	0.3	0.0842		-0.08	0.36	0.37	0.0205		ND	-1.38	0.8	ND		361	243	203	137
MSMEG0205	PUTATIVE PIRIN-LIKE PROTEIN			0.72	0.24	-0.56		0.54	0.82	0.28	0.1538		-0.13	-1.79	0.81	0.1877		-3.46	-0.28	1.39	0.0941		1681	151	137	81
MSMEG0206	3-hydroxyacyl-CoA dehydrogenase type II			0.47	0.04	-0.24		0.12	0.06	-0.25	0.4287		-1.84	-2.16	1.92	0.0091		-2.24	-2.89	1.73	0.0112		1335	1238	403	240
MSMEG0207	zinc-binding dehydrogenase	adhB		1.15	2.77	-0.17		-2.03	1.68	1.35	0.3186		-6.49	-0.73	-1.73	0.251		16.87	0.14	-1.7	0.2309		-3	17	-22	3
MSMEG0208	3-demethylubiquinone-9 3-methyltransferase			0.3	2.57	0.26		-0.52	-0.59	4.75	0.3393		-1.94	0.95	-2.81	0.2844		ND	-2.57	-1.05	ND		29	11	-16	5
MSMEG0209	sigG	sigG		-0.08	-1.95	0.03		14.89	3.15	0.09	0.1325		-3.28	-2.97	-2.15	0.0252		1.96	1.1	-0.4	0.0728		179	-12	-1	-22
MSMEG0210	lysophospholipase			0.3	-0.03	0.25		1.35	0.92	-1.87	0.0139		0.23	0.23	0.17	0.3881		-2.43	-2.55	1.25	0.0282		246	170	226	36
MSMEG0211	hydrolase, alpha-beta fold family, putative			0.24	0.04	0.9		0.42	-0.01	-0.83	0.3825		-0.42	3.4	0.15	0.2668		ND	-1.63	0.86	ND		153	174	83	53
MSMEG0212	conserved hypothetical protein			-0.13	-0.21	-0.1		0.09	0.09	0.22	0.0061		0.4	-1.17	-0.32	0.0627		-5.63	-1.55	0.08	0.1313		257	250	154	105
MSMEG0213	conserved hypothetical protein			0.14	0.56	0.17		0.76	0.25	1.36	0.187		1.64	5.25	0.02	0.1466		ND	ND	0.39	ND		139	39	138	-20
MSMEG0214	O-methyltransferase			0.33	-0.17	0.21		0.02	0.18	-0.01	0.4131		0.65	0.04	-1.73	0.1232		-3.4	-0.41	1.19	0.0921		253	252	124	96
MSMEG0215	membrane protein, MmpL family			-0.48	-0.1	0.21		-0.19	0.12	-0.18	0.1487		1.87	1.58	-2.66	0.0061		-2.6	-0.06	-0.02	0.2157		164	147	219	104
MSMEG0216	TmtpA	mmpS1		-1.16	0.1	-1.18		0.76	0.97	-1.21	0.0303		3.7	-1.46	-4.94	0.051		ND	1.07	-0.17	ND		143	115	72	42
MSMEG0217	transcriptional regulator, TetR family domain protein			-0.24	-0.05	-0.14		-0.07	0.22	0.09	0.004		0.31	-2.66	1.67	0.0573		0.38	ND	ND	ND		111	103	22	-55
MSMEG0218	Adenylate and Guanylate cyclase catalytic domain protein			-0.53	-0.36	-1.08		-0.59	-0.12	0.29	0.0326		-0.69	3.21	-4.84	0.0597		0.58	-0.83	-1.32	0.032		40	20	-7	-35
MSMEG0219	dihydroxy-acid dehydratase	ilvD		0.55	0.58	4.19		-0.13	-0.5	0.52	0.1742		-0.31	0.19	0.25	0.1671		ND	-3.32	1.03	ND		2199	305	49	97
MSMEG0220	Uncharacterized BCR, COG1937 family			-0.22	0.09	0.2		0.05	-0.22	-1.09	0.1018		0.81	0.08	-2.49	0.1196		ND	-0.13	0.5	ND		133	79	16	53
MSMEG0221	conserved hypothetical protein TIGR00106			0.46	1.25	0.27		0.61	0.21	1.23	0.4841		1.26	-1.77	0.15	0.1389		-0.01	-0.76	3.23	0.3078		101	132	34	39
MSMEG0222	sugar transporter family protein			1.66	0.4	0.92		1.14	1.29	0.27	0.433		0.62	-0.34	-1.13	0.258		ND	-2.05	2.2	ND		122	106	90	28
MSMEG0223	lppS	lppS		-0.12	0.67	0.17		-0.11	-0.2	0.11	0.3315		0.06	-0.4	0.93	0.2685		-0.11	0.25	-0.08	0.333		988	1022	1107	1285
MSMEG0224	peptidase, M13 family	pepO		-0.02	-0.37	0.31		-0.09	-0.37	0.03	0.2926		0.05	-0.32	-0.28	0.2005		-0.5	-0.26	-0.09	0.1821		1413	1586	2315	1544
MSMEG0225	SEQ ID NO 18F			-0.01	0.3	0.15		0.67	1.01	-0.97	0.0017		0.43	-0.14	-0.68	0.1722		ND	-0.7	0.52	ND		216	229	94	83
MSMEG0226	conserved hypothetical protein			0.15	-0.39	0.17		0.21	0.11	-0.03	0.2643		0.09	0.25	0.4	0.1567		-0.13	0.35	-0.01	0.2866		515	385	379	417
MSMEG0228	ISMsm3, transposase			1.49	0.18	6.66		-0.04	-0.34	0.65	0.1593		-0.07	-1.63	-2.4	0.2412		1.84	-0.93	1.44	0.2748		61	72	-5	24
MSMEG0229	CoA-binding domain protein			0.68	-0.11	-0.05		-0.09	-0.18	1.55	0.2841		0.23	-3.1	0.07	0.2432		-3.01	0.32	0.65	0.0957		240	169	83	186
MSMEG0230	O-acetylhomoserine-O-acetylserine sulfhydrylase family protein	cysD		0.55	0.11	0.68		-0.08	-0.04	0.56	0.1108		-0.02	-0.02	0.99	0.3534		-1.71	0.09	0.34	0.309		638	445	403	336
MSMEG0231	conserved hypothetical protein			0.61	0.38	0.53		0.76	1.02	-0.22	0.3093		0.53	1.59	-0.21	0.315		0.4	-0.6	0.2	0.2928		506	1235	1496	564
MSMEG0232	mmpL11	mmpL11		-0.07	0.28	0.07		0.01	0.13	0.01	0.2873		0.32	7.33	-1.25	0.1522		2.43	-0.79	1.06	0.0786		184	261	122	69
MSMEG0233	seq ID no 1F			0.31	0.4	0.68		0.04	-0.08	0.15	0.0231		-0.5	-1.04	1.97	0.078		-2.23	-2.43	1.85	0.0121		357	338	296	152
MSMEG0234	seq ID no 1F			0.42	0.52	0.39		0.1	0.04	-0.01	0.0066		0.36	0.12	0.41	0.1795		0.73	1.53	-0.94	0.0468		5560	9169	7789	16928
MSMEG0235	DNA-binding response regulator TrcR			0.82	0.95	0.72		-0.03	-0.02	0.28	0.0192		0.01	0.63	0.35	0.0418		1.12	0.67	-0.21	0.2836		748	675	1081	1557
MSMEG0236	sensor histidine kinase			0.5	0.64	0.53		-0.58	-0.5	0.48	0.3044		-0.11	-0.06	0.9	0.2797		-0.07	-0.25	0.36	0.0274		571	414	634	678
MSMEG0237	conserved hypothetical protein			0.35	0.14	-0.05		0.3	0.33	1.18	0.1811		0.77	-0.25	-0.55	0.0587		-2.55	-0.21	2.27	0.0857		128	153	91	63
MSMEG0238	M23-M37 peptidase domain protein protein			0.06	-0.45	-0.06		0.03	0.29	-0.07	0.1808		-0.05	-2.53	-0.01	0.2061		2.84	0.36	0.11	0.1261		231	251	71	187
MSMEG0239	conserved hypothetical protein superfamily			0.42	-0.11	0.69		-0.04	0.3	-0.32	0.3518		0.04	-2.62	-0.87	0.2351		ND	ND	4.35	ND		64	79	14	40
MSMEG0240	Domain of unknown function domain protein			-0.29	0.21	0.57		0.22	0.43	-0.23	0.3268		-0.02	1.46	-2.1	0.054		-0.73	0.67	-0.79	0.0692		165	132	134	165
MSMEG0241	membrane protein, MmpL family	mmpL3		0.82	0.89	1.29		0.24	0.17	0.47	0.0051		0.02	0.1	0.28	0.0035		-0.23	-1.14	0.78	0.2004		330	361	552	247
MSMEG0242	conserved hypothetical protein			-0.32	ND	0		-0.11	-0.12	-0.19	ND		-0.97	1.71	0.33	ND		ND	-2.37	1.15	ND		937	355	224	89
MSMEG0243	tRNA (guanine-N(7)-)-methyltransferase	trmB		-0.01	-0.03	-0.12		0.14	0.1	0.1	0.0134		-0.61	-0.94	1.58	0.0375		-3.12	-0.64	-0.1	0.1389		1064	352	365	205
MSMEG0244	conserved hypothetical protein			-0.39	-1.52	3.39		0.07	0.17	-1.53	0.4669		-3.84	ND	-5.1	ND		ND	-3.81	1.3	ND		75	45	20	-11
MSMEG0245	conserved hypothetical protein			1.72	-0.15	1.33		-0.3	0.12	1.52	0.3097		-0.61	-1.22	-0.56	0.4227		ND	-0.87	2.64	ND		81	52	77	3
MSMEG0246	Phosphoenolpyruvate carboxykinase			0.29	0.74	0.08		0.11	0.2	0.11	0.1515		-0.48	-4.54	1.19	0.1284		ND	-0.09	0.56	ND		911	702	253	566
MSMEG0247	conserved hypothetical protein			-1.14	-0.24	0.09		1.79	4.82	2.01	0.0352		-1.87	-0.9	-2.87	0.0295		-0.21	3.68	-0.22	0.124		-36	-14	-13	-40
MSMEG0248	fadD4	fadD4		0.38	0.06	-0.41		0.2	0.44	-3.76	0.199		-3.06	0.67	0.5	0.0813		ND	-2.01	0.16	ND		304	50	19	5
MSMEG0249	enoyl-CoA hydratase-isomerase family protein	echA5		0.29	0.24	-0.58		-0.14	0.12	1.1	0.2596		-2.77	ND	-0.87	ND		ND	-0.72	0.74	ND		52	70	5	43
MSMEG0250	oxidoreductase, short chain dehydrogenase-reductase family			0.85	0.63	-1.64		-0.18	-2.1	8.16	0.1919		-0.76	1.82	-0.3	0.1147		2.21	1	-0.98	0.0776		1	8	-6	-83
MSMEG0251	COG1396:Predicted transcriptional regulators			-0.19	ND	-0.24		0.52	1.03	-0.19	ND		1.02	3.82	-3.17	ND		-2.82	0.62	-0.24	ND		105	143	56	74
MSMEG0252	conserved hypothetical protein			1.52	0.62	0.65		0.07	0.27	-0.02	0.0667		0.03	0.43	0.14	0.1017		0.05	-0.72	0.93	0.2897		203	201	202	128
MSMEG0253	conserved hypothetical protein			-0.16	-0.26	0.11		-0.21	-0.02	-0.05	0.1356		-0.42	-0.48	0.6	0.0071		-2.12	-1.06	0.72	0.0505		398	230	160	100
MSMEG0254	conserved hypothetical protein			-0.1	-0.19	0.65		0.13	0.43	1.48	0.0426		-1.09	-3.7	0.47	0.1528		ND	-4.87	1.48	ND		92	98	21	30
MSMEG0255	lysine decarboxylase [imported], putative			-0.46	0.15	0.14		-0.35	-0.41	0.38	0.0712		-2.89	-3.45	-0.79	0.0562		-1.82	-0.38	0.53	0.1394		227	231	23	187
MSMEG0256	DNA polymerase, bacteriophage-type			0.05	-0.57	0.44		6.63	-0.02	8.16	0.0772		-2.7	-2.25	3.19	0.0002		-0.61	3.58	0.56	0.1672		-32	-7	1	-38
MSMEG0257	esterase	lipR		-0.24	-0.27	0.04		0.29	0.56	-0.09	0.0892		-1.79	-3.53	-1.78	0.0297		-3.26	-1.16	0.28	0.1061		191	289	18	110
MSMEG0258	transcriptional regulator, GntR family, putative			0.43	-0.1	3.99		0.41	0.37	-1.18	0.2614		0	0.22	0.54	0.2052		1.09	-1.85	-1.36	0.4974		104	87	-3	-13
MSMEG0259	3-oxoacyl-(acyl-carrier-protein) reductase, putative			0.11	2.1	0.55		0.21	0.23	-0.12	0.1702		-0.17	-1.85	0.45	0.1963		-2.84	0.31	0.03	0.4638		156	191	72	136
MSMEG0260	hypothetical protein			-0.05	1.12	-0.3		0.84	1.78	0.92	0.0149		-3.96	5.92	ND	ND		6.77	0.07	0.02	0.2453		-22	19	-15	-12
MSMEG0261	microcompartment protein			0.32	0.61	0.42		-0.4	-3.27	7.94	0.1288		-2.75	ND	-2.32	ND		ND	ND	7.65	ND		-8	15	12	1
MSMEG0262	carbon dioxide concentrating mechanism protein CcmL, putative			-0.01	-1.73	5.77		ND	-0.69	ND	ND		-2.33	ND	-2.1	ND		ND	-1.46	-2.69	ND		64	30	28	2
MSMEG0263	hypothetical protein			0.4	-0.44	0.19		0.51	-1.32	5.72	0.1318		0.46	-0.58	-1.6	0.0873		0.16	5.27	0.25	0.2207		-21	-21	-27	-32
MSMEG0264	conserved hypothetical protein			-0.37	1.13	0.49		-0.55	-2.09	0.42	0.1076		ND	2.43	-4.72	ND		ND	ND	-0.03	ND		154	-7	706	-90
MSMEG0265	aldehyde-alcohol dehydrogenase	sucD		0.54	-0.45	0.16		-0.7	-0.85	0.93	0.0759		-1.52	-1.08	1.2	0.0103		-2.23	-0.13	0.21	0.1255		465	373	108	393
MSMEG0266	aminotransferase, class III, putative			1	ND	0.64		0.23	-0.15	2.08	ND		-2.25	0.73	-0.94	ND		ND	-0.63	-3.05	ND		11	-2	-22	-11
MSMEG0267	amino acid permease family protein			-0.22	0.2	-0.37		-0.82	-2.09	0.31	0.0395		-0.44	-2.65	-2.42	0.0484		0.37	-1.17	-0.71	0.0139		-2	11	-2	35
MSMEG0270	esterase			0	-0.25	0.12		-0.48	-0.4	0.64	0.0041		-5.43	ND	1.12	ND		ND	-1.65	2.34	ND		258	212	19	74
MSMEG0271	oxidoreductase, GMC family CC0945 [imported]			-0.43	-0.31	0.26		-0.24	-1.79	-2.93	0.0463		-2.15	-1.34	-2.81	0.009		-5.21	-0.8	-0.62	0.1436		93	54	32	38
MSMEG0273	oxidoreductase, short-chain dehydrogenase-reductase family			-0.37	1.89	0.24		-1.61	0.3	0.38	0.4402		-1.77	-1.5	-1.94	0.1399		ND	4.29	0.09	ND		-10	-21	2	-214
MSMEG0274	NAD(P)H quinone oxidoreductase, putative			-0.39	0.06	-0.8		-0.02	0.02	0.07	0.1281		-0.1	-3.11	-2.27	0.0617		-3.47	0.52	-0.43	0.1071		206	134	44	162
MSMEG0275	transcriptional regulator tetR family			-0.48	0.67	2.88		-0.07	-1.26	1.23	0.4181		-0.54	-4.15	-1.31	0.2862		ND	-2.04	1.08	ND		95	43	22	46
MSMEG0276	GntR-family transcriptional regulator			0.3	15.18	-0.85		1.61	ND	2.07	ND		-3.21	0.56	-1.14	0.3134		2.48	1.69	-0.23	0.2846		-56	-20	-43	-945
MSMEG0277	oxidoreductase, FAD-binding, putative			-0.43	0.45	-0.12		-0.32	1.45	-0.29	0.0266		0.12	-0.65	-2.69	0.1422		-0.79	-0.46	-0.08	0.1673		-4	11	-16	-6
MSMEG0278	lipC	lipC		0.06	6.4	0.49		0.54	1.42	-0.37	0.2335		-1.42	-2.36	-3.52	0.4801		0.23	-0.55	-0.53	0.2214		42	92	16	39
MSMEG0279	Uncharacterised protein family (UPF0089) family			-0.04	0.4	1.17		-0.21	-0.2	1.09	0.4701		-2.09	-1.7	-3.42	0.012		0.94	-0.95	0.99	0.1586		42	56	-3	7
MSMEG0280	dioxygenase, TauD-TfdA family			-1.32	ND	-0.46		-0.46	-0.03	-2.59	ND		-1.27	0.96	-0.14	ND		ND	1.52	-0.41	ND		60	33	-6	1
MSMEG0281	hypothetical protein			-0.3	ND	-0.08		0.81	-1.15	1.25	ND		-1.09	15.28	-6.49	ND		4.46	ND	0.44	ND		54	7	942	-126
MSMEG0283	Rieske 2Fe-2S family protein, putative			-0.06	-0.11	0.17		7.59	-0.25	1.57	0.1508		-2.33	1.88	-0.79	0.0446		3.45	-0.27	-1.03	0.1224		-33	-1	-14	-33
MSMEG0284	3-oxoacyl-acyl carrier protein reductase	fabG		-0.35	0.01	0.01		-0.31	0.42	0.17	0.0538		-0.08	-0.68	-0.05	0.0872		-0.04	1.24	4.56	0.1234		152	68	74	51
MSMEG0285	ring-hydroxylation complex protein 4	hmpA		-0.53	-0.36	-1.36		-1.05	-0.72	0.84	0.0187		0.61	1.72	-0.86	0.0166		2.18	3.42	0.11	0.0289		42	20	-51	-43
MSMEG0286	transcription regulator			-0.13	ND	0.34		0.64	1.09	-0.86	ND		-0.11	0.68	-1.28	ND		2.96	2.54	-0.47	ND		142	202	88	57
MSMEG0287	Xaa-Pro dipeptidase			-0.24	0.28	-0.32		-0.24	0.12	1.31	0.1701		-0.41	-1.7	-3.27	0.0831		1.26	2.01	0.03	0.0542		-9	-2	-10	-20
MSMEG0288	hypothetical protein			-0.22	-1.56	0.44		1.28	-2.27	1.78	0.0548		0.45	0.3	-1.53	0.0373		1.38	-1.83	-5.8	0.0432		22	10	-44	-9
MSMEG0289	Rieske 2Fe-2S family protein			-0.51	0.49	-0.14		0.12	-0.42	-0.87	0.1205		-1.07	-1.76	-1.51	0.003		ND	0.06	-0.29	ND		-195	93	265	1452
MSMEG0290	bll7610, putative			-3.19	-0.27	-2.27		-0.07	0.06	-0.02	0.0752		-2.36	-2.39	-2.34	0.0187		ND	-1.79	2.27	ND		131	89	11	44
MSMEG0291	glycolate oxidase, subunit GlcD	glcD		0.18	0.29	-0.04		0.44	0.26	-0.86	0.1539		-0.06	0.12	-0.36	0.4283		-1.43	-0.82	-0.41	0.0501		143	138	111	61
MSMEG0292	alcohol dehydrogenase, zinc-containing			-1.04	1.66	1.1		0.68	-0.67	0.69	0.4556		ND	0.92	-1.94	ND		1.85	-1.39	-0.74	0.2772		-7	17	-28	-28
MSMEG0293	carboxylesterase family protein	lipO		-0.23	-0.85	0.64		0.25	-0.36	0.79	0.0958		-3.53	ND	-3.67	ND		1.79	ND	2.03	ND		53	30	7	1
MSMEG0294	fadD12	fadD12		-0.38	-0.89	-0.2		-0.01	-1.25	-2.01	0.0583		-1.12	ND	-0.64	ND		ND	-2.84	-0.18	ND		139	80	58	22
MSMEG0295	Acyltransferase domain protein			-0.09	-2.85	-0.02		0.49	0.57	-0.65	0.1187		-0.56	-3.02	-2.14	0.1014		ND	2.72	-0.63	ND		212	196	46	16
MSMEG0296	Chain D, M. Smegmatis Arylamine N-Acetyl Transferase	nhoA		-0.49	1.2	2.16		1.16	-0.47	-0.14	0.3835		-0.1	0.08	2.77	0.4836		8.57	3.31	0.69	0.2028		-40	-8	-8	-16
MSMEG0297	putative regulatory protein			0.56	2.18	4.87		2.9	-0.22	1.61	0.3138		0.95	ND	1.53	ND		ND	0.68	0.4	ND		1	2	41	-71
MSMEG0298	Dihydrofolate reductase			0.09	1.35	-0.07		-1.49	-5.24	0.91	0.0737		0.12	-3.11	-3.44	0.1107		ND	ND	-0.95	ND		77	15	89	-32
MSMEG0299	aldehyde dehydrogenase			0.59	1.03	0.76		0.28	0.37	0.87	0.1679		-1.77	ND	-1.21	ND		ND	-1.42	1.61	ND		131	155	16	72
MSMEG0301	2-deydro-3-deoxyphosphogluconate aldolase-4-hydroxy-2-oxoglutarate aldolase			0.86	0.42	1.05		0.7	0.79	-0.59	0.3881		3	3.86	-1.15	0.0956		1.15	1.44	-0.9	0.189		236	419	1213	599
MSMEG0302	6-phosphogluconate dehydratase	edd		0.06	0.29	0.44		0.17	0.01	-0.48	0.3694		2.44	2.67	-1.3	0.0328		1.4	1.12	-1.29	0.0133		406	477	2363	1081
MSMEG0303	glucose-6-phosphate 1-dehydrogenase	zwf		0.05	0.37	0.6		1.04	1	0.39	0.1591		2.88	3.51	-0.7	0.0854		2.39	3.1	-1	0.0637		225	157	1044	538
MSMEG0304	transcription regulator ROK family VC2007 [imported], putative			-0.11	0.07	-0.07		0.02	0.33	-0.42	0.0532		2.3	3.86	-3.33	0.0081		-0.62	1.14	-0.66	0.009		287	114	304	152
MSMEG0305	conserved hypothetical protein			0.47	0.73	0.48		0.27	0.47	0.82	0.4178		0.64	0.85	0.19	0.5		-2.76	-0.01	1.58	0.2088		387	401	303	203
MSMEG0306	conserved hypothetical protein			0.03	0	-0.1		-0.2	0.01	-0.42	0.1278		0.17	0.57	-0.28	0.0503		-0.07	0.24	-0.52	0.11		1294	947	1664	1245
MSMEG0307	acyltransferase			0.49	-1.63	0.58		-0.05	0.5	0.45	0.2928		0.44	-0.71	-2.08	0.1064		-1.83	-0.11	1.26	0.028		129	181	62	84
MSMEG0308	fadD4	fadD4		0.3	0.21	1.06		-0.06	0.29	0.8	0.1689		-0.93	ND	0.63	ND		ND	-0.25	0.65	ND		116	79	71	64
MSMEG0309	parathion hydrolase			0.2	1.23	0.24		0.57	0.17	-0.58	0.4139		-3.29	-3.53	-1.88	0.0154		ND	-3.36	1.27	ND		63	47	16	25
MSMEG0310	transcriptional regulator, LuxR family, putative			0.01	-0.51	-0.04		0.5	0.63	-0.73	0.0256		1.5	0.44	-3.77	0.0704		-2.65	0.09	1.28	0.063		124	172	79	78
MSMEG0311	Prolyl endopeptidase			1.14	-0.52	1.21		-2.23	0.9	-0.36	0.2583		-0.16	2.36	0.33	0.4073		ND	2.59	1.68	ND		57	26	22	-68
MSMEG0312	acyl-CoA dehydrogenase-related protein			-0.12	0.48	0.87		-1.2	0.9	2.73	0.0524		-3.15	-1.04	-0.58	0.1935		-0.46	ND	0.73	ND		-49	5	0	-10
MSMEG0313	hypothetical protein			-0.34	-0.34	-0.74		-0.64	1.76	1.23	0.0209		-0.49	-0.56	-2.74	0.0924		2.21	2.32	-1.08	0.0063		24	-1	-32	-13
MSMEG0315	fadD8	fadD8		-0.4	0.31	-0.88		0.23	0.86	3.6	0.142		-0.24	0.35	-0.43	0.1072		-1.34	1.04	-0.21	0.0286		79	77	33	96
MSMEG0316	aldehyde dehydrogenase family protein			-2.82	0.51	ND		0.63	-0.07	0.19	ND		-2.25	-1.89	0.03	ND		-1.41	1.53	1.19	ND		23	22	12	25
MSMEG0318	hypothetical protein			-0.16	1.21	0.02		-0.24	-3.67	1.13	0.0801		-0.03	1.99	-1.49	0.0798		ND	0	0.26	ND		68	33	1295	-28
MSMEG0320	flavin reductase domain protein, putative			-0.58	0.7	1.83		1.36	-0.91	0.34	0.4238		-3.26	-0.48	-3.37	0.1405		ND	0.25	5.14	ND		-16	18	-7	17
MSMEG0321	transcriptional regulator, LuxR family domain protein			-0.02	-0.82	0.06		-0.56	-0.2	1.59	0.0309		-6.46	ND	4.01	ND		ND	-1.62	2.99	ND		537	142	-1	74
MSMEG0322	transcriptional regulator, LuxR family domain protein			0.11	-0.59	-0.3		-0.11	-0.03	1.51	0.1333		ND	-1.81	4.02	ND		ND	-0.81	1.84	ND		182	82	2	56
MSMEG0323	blr1330	fabK		0.71	1.27	0.35		0.38	-0.21	0.77	0.2645		-1.77	-0.01	-1.27	0.3898		0.08	1.7	0.87	0.4012		12	47	-2	71
MSMEG0324	propionyl-CoA carboxylase, beta subunit	accD1		-0.41	0.52	0.5		-0.61	-0.83	-0.02	0.2898		-2.15	-4	0.34	0.1072		-0.73	-0.21	-0.27	0.356		141	87	40	150
MSMEG0325	accA2	accA2		0.11	0.46	2.2		-0.99	-1.46	0.58	0.4646		-2.41	-0.03	2.65	0.2187		ND	-1.9	-0.12	ND		170	64	5	46
MSMEG0326	echA1	echA1		0.26	0.74	-1.15		-0.45	-1.19	1.29	0.1435		-2.5	-0.21	-0.84	0.1494		16.87	-2.93	1.59	0.1337		86	47	6	20
MSMEG0327	conserved hypothetical protein			0.24	1.29	0.75		-0.16	-1.11	0.48	0.0442		-2.83	ND	-2.74	ND		ND	-2.93	0.78	ND		71	88	8	45
MSMEG0328	conserved hypothetical protein			-0.16	0.57	-0.32		0.12	-0.19	1.54	0.235		-3.8	ND	-2.67	ND		-2.26	-0.65	0.41	0.1312		65	65	9	43
MSMEG0330	N5,N10-methylenetetrahydromethanopterin reductase-related protein			-2.04	0.64	-0.23		ND	-1.06	ND	ND		-0.11	1.87	0.1	0.0713		2.37	ND	0.54	ND		48	13	3	-12
MSMEG0331	PUTATIVE ENOYL-COA HYDRATASE PROTEIN			-1.09	0.86	-0.02		-0.2	-0.45	4.99	0.1728		-3.31	-1.84	-3.44	0.0509		ND	ND	0.43	ND		67	-28	165	-88
MSMEG0332	N5,N10-methylenetetrahydromethanopterin reductase, putative			-0.23	0.2	-0.64		-0.38	0.13	0.2	0.1172		0.28	-0.42	-3	0.157		-0.16	-0.36	-1.61	0.1474		36	49	-3	24
MSMEG0333	hypothetical protein			-0.93	-0.39	-0.53		-2.45	-0.88	0.67	0.0562		0.89	-0.49	-1.59	0.0249		ND	-2.48	-0.28	ND		94	27	4	30
MSMEG0334	transcriptional regulator, TetR family			0.32	0.58	0.57		0.21	-1.82	5.91	0.1593		-2.68	-2.07	-2.56	0.0082		ND	1.14	1.12	ND		4	13	-2	145
MSMEG0335	Domain of unknown function DUF140 superfamily			-0.47	-2.18	0.08		1.27	0.76	1.99	0.0141		-0.16	0.13	-1.49	0.0483		0.1	2.49	0.26	0.1679		-24	9	-14	-10
MSMEG0337	mce3	mce3		-0.1	0.3	-0.11		1.83	0.54	0.51	0.106		0.77	ND	3.66	ND		ND	0.23	-0.5	ND		74	44	44	41
MSMEG0338	virulence factor Mce family protein			-0.35	-0.69	0.02		1.65	0.69	1.36	0.0087		-3.69	ND	-2.71	ND		ND	2.09	1.15	ND		51	42	38	-9
MSMEG0339	virulence factor mce family protein			-1.65	0.18	-1.21		0.84	0.05	-1.19	0.1029		1.68	6.47	-1.64	0.0304		0.06	3.53	0.7	0.0231		21	34	-7	-17
MSMEG0340	virulence factor mce family protein			-0.84	5.55	-0.88		-1.62	0.72	0.46	0.4461		-2.56	-0.5	0.44	0.4844		ND	2.34	ND	ND		-899	10	-483	-317
MSMEG0341	lprM	lprM		-2.17	1.25	-3.8		0.03	0.88	-1.08	0.139		-2.82	-1.66	-2.59	0.0808		-4.34	-2.26	-0.81	0.0645		56	61	3	46
MSMEG0342	virulence factor mce family protein			-0.14	2.33	0.35		0.69	1.18	0.17	0.398		-2.83	15.28	0.64	0.1479		ND	ND	0.74	ND		37	56	13	-13
MSMEG0343	conserved hypothetical protein			-0.93	5.5	-1.13		0.36	0.16	-0.18	0.36		3.57	-0.75	-2.69	0.3639		0.16	0.77	4.33	0.4283		71	63	-7	-4
MSMEG0344	conserved hypothetical protein			-0.7	-0.55	-0.11		-0.11	-0.19	-0.07	0.0521		-0.37	ND	-2.21	ND		3.7	-1.71	-0.01	0.1047		126	107	28	17
MSMEG0345	Protein of unknown function (DUF732) superfamily			0.57	0.3	0.07		-0.03	0.29	0.78	0.4482		-0.72	ND	-0.02	ND		ND	-0.88	1.68	ND		83	44	43	33
MSMEG0346	conserved hypothetical protein			-0.32	-1.03	-0.58		0.6	0.48	-2.55	0.0532		-7.17	-0.54	-1.29	0.0994		0	-1.71	-0.63	0.0908		113	95	-5	-13
MSMEG0347	conserved hypothetical protein			-0.01	1.34	0.45		ND	-0.52	0.59	ND		-5.42	1.44	-1.83	0.144		10.26	ND	0.88	ND		-2	27	-28	-10
MSMEG0348	transporter, putative			0.01	2.28	-0.39		ND	-1.11	2	ND		-2.9	-0.04	-3.87	0.2476		-1.15	0.78	-0.08	0.4852		-21	15	-1	-7
MSMEG0349	ribonucleoside-diphosphate reductase, beta subunit			-1.86	-0.25	-0.71		-1.04	-0.31	0.67	0.0718		-1.92	-0.49	2.15	0.0558		ND	-0.05	1.51	ND		591	49	4	82
MSMEG0350	hypothetical protein			0.01	0.24	0.06		0.46	0.66	0.1	0.0743		-0.57	-0.49	-0.93	0.0446		1.03	0.03	0.85	0.1466		136	91	8	59
MSMEG0351	conserved hypothetical protein			0	0.32	-0.11		-0.11	0.44	0.17	0.0386		-0.02	0.12	0.29	0.3601		-1.85	0.1	0.52	0.1696		394	392	209	228
MSMEG0352	conserved hypothetical protein			-0.08	0.25	0.05		0.18	0.36	-0.27	0.0242		0.26	0.84	0.78	0.0194		-0.11	-0.19	0.88	0.1765		1250	2796	997	1524
MSMEG0353	lpqI	lpqI		0.59	0.51	0.8		0.77	0.77	0.35	0.4974		0.19	0.28	1.09	0.3165		-0.22	0.22	0.84	0.1205		294	473	199	324
MSMEG0354	conserved hypothetical protein			-0.44	-0.33	-0.1		0.15	0.13	-1.27	0.0525		0.75	-0.43	-4.01	0.0978		-0.45	0.86	-0.93	0.0033		117	90	48	147
MSMEG0355	transcriptional regulator, TetR family domain protein			0.15	0.09	4.79		0.33	0.33	0.39	0.2392		0.23	-0.77	-0.87	0.2709		-2.23	-0.9	2.76	0.4184		131	171	60	53
MSMEG0356	hypothetical protein			0.36	-0.08	0.33		-0.67	-0.35	2.95	0.1368		-3.18	ND	2.37	ND		-2.71	-3.58	2.05	0.0231		294	152	47	40
MSMEG0358	hypothetical protein			0.21	0.4	0.13		-0.51	-0.98	3.02	0.132		-3.44	ND	-0.52	ND		ND	ND	4.93	ND		130	72	16	46
MSMEG0359	hypothetical protein			0.11	-0.09	0.02		0.05	-0.24	0.01	0.2774		0.16	0.26	-0.22	0.0731		0.22	1.04	-0.81	0.0772		893	900	1331	1933
MSMEG0360	blr7665			-0.28	-0.62	1		0.37	0.22	-0.48	0.2621		0.72	0.66	-2.2	0.0026		0.17	0.34	-0.56	0.2559		135	137	88	152
MSMEG0361	conserved hypothetical protein			0	-0.29	-0.07		0.66	0.97	-0.48	0.0321		0.7	1.55	-2.58	0.0462		-1.17	0.99	-0.92	0.0028		183	190	159	223
MSMEG0362	conserved hypothetical protein			-0.39	ND	0		0	-0.3	-2.03	ND		0.03	0.09	-2.69	ND		-0.92	-1.51	-1.43	ND		263	128	441	154
MSMEG0363	conserved hypothetical protein			0.04	-0.08	-1.15		0.17	0.54	0.42	0.1032		0.84	1.33	-3.86	0.1042		-1.29	-0.3	0.29	0.0443		197	210	263	139
MSMEG0364	MaoC domain protein			0.08	0.09	0.04		-0.07	0.12	-0.02	0.4322		-0.13	-0.16	0.07	0.0187		-0.07	0.68	-0.05	0.209		665	375	295	494
MSMEG0365	fabG4	fabG4		0.27	-0.64	0.15		0.12	0.27	-0.1	0.2811		-0.03	0.03	0.1	0.3518		1.15	0.2	-0.96	0.0003		458	699	523	876
MSMEG0366	fadA2	fadA2		0.19	0.09	0.24		-0.26	-0.37	0.03	0.3917		-0.03	-0.84	-0.18	0.3017		-0.07	-0.16	-0.47	0.3148		849	609	1037	1037
MSMEG0367	glycolate oxidase, subunit GlcD			-0.42	-0.2	-0.2		-0.65	0.12	0	0.0959		-0.38	-2.06	-0.08	0.101		2.71	-1.21	-0.99	0.0449		171	63	66	133
MSMEG0368	phospholipase D family protein			-0.93	1.32	-0.35		-1.6	-0.42	0.06	0.2832		3.99	0.34	-3.18	0.1487		2.98	-2.03	ND	ND		19	5	-36	-33
MSMEG0369	transcription regulator, AraC family [imported]			0.27	0.11	0.75		0.85	0.89	ND	ND		-0.3	-0.29	-2.36	0.1757		8.98	-0.33	-1.84	0.1708		150	86	2	16
MSMEG0370	PROBABLE NITRILE HYDRATASE SUBUNIT BETA PROTEIN, putative			-0.44	ND	0.52		6.01	-0.46	2.58	ND		-2.34	0.66	-2.22	ND		1.88	0.06	0.16	ND		20	2	-17	-18
MSMEG0371	nitrile hydratase, alpha subunit	nthA		1.9	ND	0.3		2.29	0.41	1.3	ND		-1.11	-0.09	-1.42	ND		-0.37	0.92	-0.16	ND		-30	-19	-36	-36
MSMEG0372	P12K			1.48	1.67	5.27		1.88	ND	2.1	ND		-2.28	-1.57	-0.26	0.2551		-1.18	3.52	-0.43	0.317		-64	-10	4	-50
MSMEG0373	TmtpA	mmpS1		0.27	0.63	0.53		0.26	0.34	-0.67	0.3601		-0.4	-0.29	0.78	0.4752		-0.81	-1.09	0.43	0.1362		1043	1462	1546	688
MSMEG0374	membrane protein, MmpL family	mmpL4		0.39	0.8	0.64		-0.05	0.14	0.27	0.0238		-0.22	0.11	0.55	0.1155		-3.19	-0.03	0.42	0.3209		384	386	456	267
MSMEG0375	membrane protein, MmpL family	mmpL4		-0.14	0.84	0.11		0.07	0.09	-0.42	0.4228		-0.06	-0.89	0.15	0.1045		ND	-1.39	0.48	ND		257	317	231	136
MSMEG0376	conserved hypothetical protein			-0.56	-0.19	-0.32		0.08	-0.16	-0.26	0.0132		-1.13	-1.64	1.15	0.002		-2.58	-1.83	1.61	0.013		1869	2343	853	670
MSMEG0377	glucose-1-phosphate thymidylyltransferase	rfbA		-1.34	-0.17	-1.17		-0.1	0.18	-2.27	0.0973		-0.92	ND	-0.78	ND		-1.44	-0.2	-1.15	0.0663		285	133	124	122
MSMEG0378	GtfA			0.52	0.05	-0.82		1	0.13	1.13	0.14		-0.43	0.4	-0.02	0.1545		0.58	-2.36	0.9	0.0907		136	41	-3	-1
MSMEG0379	UDP-glucose 4-epimerase, putative			-0.14	0.75	0.11		0.65	0.88	0.13	0.1641		-0.06	-1.85	-1.92	0.0785		-4.53	0.44	0.18	0.2274		243	342	74	154
MSMEG0380	O-methyltransferase I			0.07	-0.7	0.07		-0.45	-0.76	-0.13	0.1364		-1.29	-2.6	-1.78	0.0405		ND	-2.86	0.51	ND		566	487	2197	208
MSMEG0381	methyltransferase			-0.18	-0.18	-0.28		-0.17	-0.24	0.02	0.0044		-1.49	-1.7	0.9	0.0084		-0.78	-0.45	0.3	0.0131		758	878	212	630
MSMEG0382	GtfA			-0.38	-1.13	-0.17		-0.01	-0.01	-0.01	0.0955		-2.25	-1.98	2.81	0.0012		-0.84	-2.22	1.47	0.0433		1436	639	218	297
MSMEG0383	acetyltransferase			0.39	0.21	0.76		-0.15	-0.29	0.59	0.1869		-1.95	ND	1.5	ND		ND	-1.02	0.98	ND		269	183	107	137
MSMEG0384	methyltransferase			-0.22	0.08	-0.3		0.28	0.13	-0.04	0.0779		-0.75	-0.4	-2.11	0.0922		-3.42	-1.42	1.59	0.0405		3118	1670	292	363
MSMEG0385	glycosyltransferase gtfB			-0.44	0.32	-0.01		0.57	0.78	-0.42	0.0387		0.19	-0.99	-3.18	0.1101		3.79	-0.23	0.22	0.2026		199	187	45	33
MSMEG0386	probable glycosyltransferase			0.3	-0.56	0.06		0.21	0.16	0.66	0.1218		-1.36	ND	4.63	ND		ND	-1.8	0.86	ND		268	158	76	64
MSMEG0387	hypothetical protein			-0.06	0.23	0.04		-0.02	0.18	0.01	0.4928		0.13	-1.16	0.29	0.0969		-2.39	-0.23	0.66	0.1501		700	1210	305	518
MSMEG0390	peptide synthetase			0.03	0.45	0.2		-0.14	-0.2	-0.02	0.2136		0.03	-0.15	-0.01	0.0978		-0.29	-0.73	0.34	0.0169		1783	2759	2275	1682
MSMEG0391	pyoverdine synthetase			-0.79	0.15	-0.63		-0.11	-1.87	-0.87	0.0151		ND	-3.42	-2.99	ND		-2.73	-1.12	-2.34	0.0423		-6	32	15	29
MSMEG0392	peptide synthetase			-0.02	0.12	0.26		-0.42	-0.96	-0.18	0.1369		0.1	-0.22	-0.08	0.4515		-0.48	-0.65	0.37	0.0528		1710	1624	2635	1725
MSMEG0393	conserved hypothetical protein			0.24	1.09	-0.73		0.05	-0.09	0.51	0.4897		-0.09	-0.46	0.82	0.3692		-2.05	-0.17	0.47	0.245		973	740	234	367
MSMEG0394	DGPF domain superfamily			-0.04	-0.31	-0.12		-0.48	-0.49	-0.17	0.0336		-0.31	-0.87	0.06	0.1041		-3.52	-0.62	0.82	0.0875		800	732	400	353
MSMEG0395	RNA polymerase sigma-70 factor, ECF subfamily			-0.15	0.43	0.1		-0.06	0.29	0.88	0.204		0.45	-1.84	-0.1	0.1208		ND	-0.49	0.89	ND		153	85	85	47
MSMEG0396	fadE5	fadE5		-0.54	0.11	-0.35		2.45	2.18	-2.93	0.0085		-0.06	-0.22	-1.04	0.1004		ND	0.19	-0.46	ND		703	6257	645	1562
MSMEG0397	conserved hypothetical protein			-0.58	-0.27	0.07		0.28	-0.23	-0.01	0.1233		1.11	0.26	-0.64	0.0676		1.59	-0.67	4.46	0.0658		46	31	-25	-41
MSMEG0398	polyketide synthase			0	-1.52	-0.06		0.31	-0.38	-0.12	0.1436		0.19	-0.02	-0.76	0.0808		-1.36	0.13	-0.16	0.0658		485	492	275	475
MSMEG0399	papA3	papA3		-0.35	0.09	0.15		0.96	0.85	-1.52	0.0134		0.6	1.75	-0.81	0.0332		0.31	0.24	-0.42	0.0714		729	2002	1606	1150
MSMEG0400	membrane protein, MmpL family, putative			0.14	0.14	0.26		0.51	0.99	0	0.2092		0.07	1.28	-0.16	0.2566		0.17	0.53	-0.05	0.3664		270	228	421	259
MSMEG0401	fadD28	fadD28		0.94	0.06	0.28		0.25	1.11	0.02	0.4788		-0.18	1.33	0.02	0.4536		0.19	-0.06	0.22	0.1872		-1381	534	421	244
MSMEG0402	PE	PE		-0.53	-0.35	-0.35		0.06	0.55	-0.33	0.0079		0.67	0.79	0.37	0.0105		0.45	0.78	-0.26	0.0142		875	667	574	666
MSMEG0403	Lepb1170_F2_64			-0.07	-0.07	0.05		0.07	0.26	-0.04	0.1389		0.19	0.74	0.77	0.0362		-2.13	-0.76	1.58	0.0309		466	269	168	77
MSMEG0404	oxidoreductase, 2OG-Fe(II) oxygenase family, putative			-0.9	-0.07	-0.16		0.29	1.03	-0.36	0.0232		-1.6	-1.77	-4.07	0.0284		-1.95	0.5	-0.23	0.1255		86	81	22	63
MSMEG0405	Flavin reductase like domain, putative			0.74	0.8	0.22		-0.06	-0.1	0.04	0.0467		-0.09	0.4	0.6	0.27		0.1	-0.24	0.46	0.1863		472	582	527	571
MSMEG0406	hypothetical protein			-0.08	ND	0.03		-0.98	-1.83	0.13	ND		-1.68	-2.85	0.12	ND		-0.59	-2.19	-0.01	ND		1265	528	796	703
MSMEG0407	succinate dehydrogenase and fumarate reductase iron-sulfur protein subfamily			0.35	-0.8	0.65		-1.85	-1.61	1.38	0.0431		-3.5	ND	1.77	ND		-3.01	-3.29	3.17	0.0126		523	136	138	69
MSMEG0408	succinate dehydrogenase, flavoprotein subunit	sdhA		0.41	0.37	0.27		-2.06	-1.88	1.09	0.0178		-5.6	ND	3.54	ND		ND	-5.14	5.14	ND		556	197	29	17
MSMEG0409	conserved hypothetical protein			2.42	0.33	1.5		-1.87	-1.85	4.28	0.164		-6.29	ND	4.74	ND		ND	-3.93	4.67	ND		1714	61	23	13
MSMEG0410	hypothetical protein			1.04	-0.03	0.59		-2.36	-0.99	2.01	0.0045		-0.61	2.14	0.2	0.3268		1.88	-7.27	1.73	0.1397		94	26	-7	-44
MSMEG0412	hypothetical protein			0.47	0.57	1.18		-1.25	-0.43	1.77	0.1412		ND	-1.51	-1.26	ND		0.12	4.62	-2.31	0.1695		-47	2	6	-24
MSMEG0413	carboxyphosphonoenolpyruvate phosphonomutase-like protein			0.18	0.24	0.16		0.58	0.67	0.01	0.1809		1.85	2.87	-0.78	0.053		1.01	1.24	-0.3	0.0652		492	657	1050	669
MSMEG0414	hypothetical protein			0.31	1.19	0.47		0.52	0.35	1.22	0.4698		1.39	5.62	0.03	0.1806		-2.98	-0.02	1.34	0.2761		214	221	235	111
MSMEG0415	hypothetical protein			-0.39	ND	0.26		1.19	3.05	1.19	ND		-4.49	2.22	-5.12	ND		4.46	0.96	3.82	ND		4	-27	-38	-68
MSMEG0416	hsp	hsp		-0.4	-0.47	-1.01		0.01	0.04	-0.22	0.0552		-2.27	-2.15	-0.73	0.0081		ND	-2.27	5.16	ND		176	183	2	45
MSMEG0417	membrane protein, putative			-1.9	0.73	0.53		0.81	0.73	-0.75	0.1884		-0.84	5.53	-0.57	0.1044		2.58	-3.95	ND	ND		79	126	15	-16
MSMEG0418	transcriptional regulator, GntR family			-1.99	0.54	0.42		-0.64	-0.29	1.12	0.1742		-2.14	-1.68	-2.08	0.0646		-0.52	-0.98	-1.17	0.0978		8	10	-4	25
MSMEG0419	NAD(P)H-dependent nitrite reductase, large subunit	nirB		-0.42	0.45	0.03		-1.14	0.18	1.53	0.1304		1.56	-0.47	-1.6	0.0926		0.09	1.5	-1.33	0.0277		30	7	6	60
MSMEG0420	nirD	nirD		0.09	-1.17	-0.34		0.39	0.14	0.4	0.0573		-0.1	-0.53	-4.18	0.1274		1.34	0.65	-0.06	0.0538		47	-14	-67	-68
MSMEG0421	hypothetical protein			-0.48	0.01	ND		0.52	-0.11	2.49	ND		-1.15	1.38	-2	ND		0.23	6.82	0.02	ND		39	-16	-24	-35
MSMEG0423	chalcone-stilbene synthase family protein			0.07	1.45	-0.03		1.09	0.1	1.9	0.3204		-2.34	3.12	-1.47	0.0081		4.22	0.52	0.54	0.2448		-124	-26	-24	-31
MSMEG0424	uroporphyrinogen-III synthase domain protein	hemD		-2.03	-1.04	0.72		0.11	-3.14	0.89	0.1014		2.94	-2.12	-2.9	0.0262		1.84	0.43	-2.63	0.0409		21	3	2	-3
MSMEG0425	narK3	narK3		-0.86	-0.61	-0.78		0.06	-0.11	0.23	0.0048		-0.97	ND	-3.13	ND		ND	1.15	1.81	ND		43	41	24	28
MSMEG0426	aminoglycoside 2-N-acetyltransferase			-0.01	0.81	0.78		1.92	1.48	-0.42	0.1889		1.56	3.64	-0.99	0.0897		0.04	1.92	-0.29	0.3397		141	164	236	177
MSMEG0427	urea amidolyase-related protein			0.16	0.27	0.35		0.91	1.17	-0.93	0.0072		0.6	0.88	-0.08	0.2175		0.83	0.95	-0.43	0.0704		338	823	460	701
MSMEG0428	allophanate hydrolase subunit 1 superfamily			1.44	0.69	0.95		2.17	2.3	-0.45	0.2102		0.39	1.63	-0.25	0.3507		0.71	1	-0.36	0.2049		223	562	475	351
MSMEG0429	COG1738:Uncharacterized ACR			-0.07	1.23	-0.08		-0.64	-1.96	0.03	0.0624		-1.18	ND	-4.2	ND		ND	-1.82	0.96	ND		206	81	1904	70
MSMEG0430	fecB2	fecB2		0.44	0.68	-0.01		1.14	1.52	-0.05	0.0783		0.11	-1.35	0.02	0.3551		-1.38	0.61	0.09	0.2051		93	114	21	78
MSMEG0431	membrane protein, putative			1	1.11	0.47		0.46	-1.25	2.55	0.2753		-2.4	-2.38	0.13	0.1498		1.84	2.7	ND	ND		-49	12	-1	2
MSMEG0432	hypothetical protein			0.56	0.25	0.47		0.21	0.36	0.75	0.4737		-1.32	-1.07	0.47	0.0914		ND	0.25	1.37	ND		275	147	50	133
MSMEG0433	conserved hypothetical protein			0.51	-0.95	0.79		0.4	0.65	0.06	0.3752		-0.24	-1.92	1.32	0.1918		-1.43	-1.37	0.1	0.2158		297	342	244	121
MSMEG0434	transcriptional regulator, TetR family, putative			-0.61	-0.47	0.15		6.11	2.11	1.69	0.0748		-3.17	10.48	-2.94	0.0757		-0.2	0.19	-0.04	0.1281		-8	8	-4	-19
MSMEG0435	carbon-nitrogen hydrolase family protein			0.17	-0.39	0.19		0.06	-0.29	0.38	0.1944		-1.47	-4.97	-0.28	0.1467		-2.71	-0.77	0.44	0.0931		154	127	23	94
MSMEG0436	Porphyromonas-type peptidyl-arginine deiminase superfamily			-0.08	-0.36	-0.66		0.35	0.25	1.33	0.0887		-0.53	-4.66	-0.85	0.1096		-0.54	-0.4	0.9	0.0397		327	132	52	135
MSMEG0437	conserved hypothetical protein			0.36	0.39	0.19		0	-0.56	0.21	0.3763		-0.78	-2.14	0.51	0.1072		-0.96	0.04	-0.21	0.3906		340	374	160	323
MSMEG0438	amino acid permease			-1.29	0.42	0.31		0.01	0.15	0.21	0.2982		-0.01	-2.25	0.51	0.0733		ND	-2.1	1.2	ND		173	185	77	63
MSMEG0439	organic hydroperoxide resistance protein			0.15	-2.01	0.25		-1.51	-2.66	0.21	0.1447		-0.54	-1.67	-3.38	0.0713		-0.28	ND	0.51	ND		167	58	89	210
MSMEG0440	transcriptional regulator, MarR family			-0.27	2.24	0.08		-0.8	-2.04	-0.22	0.2334		-0.92	ND	-4.2	ND		ND	ND	ND	ND		194	83	889	-68
MSMEG0441	universal stress protein family domain protein			-0.29	0.12	-0.88		14.89	-1.16	0.84	0.1618		-2.25	1.67	-0.05	0.035		ND	-0.23	-0.52	ND		93	12	-11	20
MSMEG0442	gluconate permease	gntP		0.42	0.37	0.56		-0.24	-0.31	0.08	0.1035		-1.74	-4.27	1.29	0.0897		-0.33	-0.2	0.1	0.082		423	317	130	438
MSMEG0444	thermoresistant gluconokinase	gntK		-0.02	0.39	0.12		-0.33	-0.84	0.96	0.0342		ND	ND	-0.55	ND		ND	-3.2	ND	ND		179	94	-5	-13
MSMEG0445	transcription regulator, GntR family [imported]			-0.7	-0.13	-0.08		0.36	0.31	-1.18	0.0331		0.87	1.63	-2.06	0.0042		ND	-0.64	1.14	ND		537	211	145	104
MSMEG0446	aldehyde dehydrogenase [imported]	aldA		0.55	0.78	0.19		0.24	0.33	-0.85	0.4647		0.04	0.47	0.17	0.0913		0.36	0.05	-1.04	0.4809		345	478	517	565
MSMEG0447	DNA gyrase, A subunit, putative			-0.85	0.14	0.3		-0.33	-0.5	0.21	0.1623		0.11	0.5	-1.99	0.0605		-2.69	-1.44	-1.66	0.0537		696	457	2438	357
MSMEG0448	DNA gyrase subunit B, putative			1.4	-0.32	-0.3		0.17	0.71	-0.19	0.4491		4.26	0.84	-4.23	0.0499		16.87	0.49	-0.55	0.1812		82	68	112	47
MSMEG0449	two-component sensor, putative			0.18	1.66	0.23		0.02	-0.13	0.2	0.178		-0.22	-1.1	-0.59	0.4274		ND	-4.66	3.55	ND		-86	73	-167	205
MSMEG0450	DNA-binding response regulator	narL		0.47	0.66	-0.1		1.78	-0.14	-0.93	0.1979		-0.29	-1.88	-0.54	0.1514		16.87	-0.09	1.81	0.1901		-20	26	3	16
MSMEG0451	hydrolase, probable [imported]			0.1	0.12	-0.44		0.76	0.83	-0.9	0.0273		-0.16	7.92	0.1	0.1901		ND	0.6	0.5	ND		399	121	63	100
MSMEG0452	CinZ protein			0.4	0.17	-0.5		0.46	0.36	4.82	0.1979		2.01	0.16	-2.49	0.1096		6.35	-0.67	-0.36	0.1502		29	41	14	-15
MSMEG0453	mmpS1	mmpS1		0.27	0.67	0.22		1.25	-0.17	1.51	0.1984		-2.24	-1.1	-1.32	0.0604		-0.27	2.42	-0.25	0.2068		-118	-6	-3	-38
MSMEG0454	membrane protein, MmpL family	mmpL4		-0.58	0.05	0.13		0.88	0.77	5.02	0.1038		4.56	0.44	-1.81	0.1161		1.63	0.55	4.09	0.0779		5	23	-17	-11
MSMEG0455	antibiotic transport complex regulator	fragment		0.09	-0.91	1.18		0.32	0.27	-0.28	0.4037		0.14	0.85	-2.35	0.0938		-1.51	1.49	-0.02	0.2462		99	121	101	40
MSMEG0456	phosphomethylpyrimidine kinase	thiD		-0.05	0.03	0.09		-0.09	0.08	0.2	0.0278		-0.07	-0.02	0.24	0.1054		-1.09	-0.04	0.03	0.2244		723	589	504	685
MSMEG0457	conserved hypothetical protein			-0.46	ND	-0.54		0.21	0.67	6.2	ND		-1.57	5.31	-1.67	ND		1.62	0.12	-0.86	ND		45	27	-16	11
MSMEG0458	transporter, LysE family			2	-0.21	-1.31		0.76	-4.02	0.09	0.2258		0.63	3.13	-3.93	0.173		2.06	-1.73	0.19	0.0881		42	-19	-50	-22
MSMEG0459	transcriptional regulator, MarR family, putative			1.5	0.04	0.1		5.31	-0.19	0.67	0.1605		0.38	1.01	-0.3	0.491		2.84	-1.47	-0.2	0.0778		171	8	41	13
MSMEG0460	PecM-related protein			0.66	0.57	-0.01		-0.06	0.62	0.65	0.4676		-0.56	ND	-1.52	ND		ND	1.08	1.27	ND		225	218	39	145
MSMEG0461	transcriptional regulator, LysR family, putative			-0.31	-0.86	0.54		1.95	1.3	8.78	0.0855		-0.33	-1.75	-3.32	0.0501		0.1	1.92	-0.63	0.1634		-5	-10	-14	-53
MSMEG0462	carboxylesterase, type B			0.68	0.18	-0.15		0.07	-0.92	-1.06	0.2487		-1.11	-2.36	-2.21	0.0576		-0.36	-2.56	-0.68	0.1712		950	765	733	107
MSMEG0463	proline and glycine-rich	proteinforMGC:5		-2.98	-0.14	-1.57		5.15	4.42	2.62	0.0232		-0.19	-0.42	-2.35	0.0646		0.3	2.47	1.87	0.0033		37	27	-19	28
MSMEG0464	transcription regulator, LuxR family NMB1250 [imported]			-0.56	-0.36	0.5		1.15	0.44	0.46	0.1237		1.3	0.2	-3.12	0.0541		9.07	1.03	-1.39	0.1482		62	26	21	56
MSMEG0465	glucosamine--fructose-6-phosphate aminotransferase, isomerizing	glmS		-0.01	2.44	-0.24		-0.03	1.13	2.08	0.3856		-0.1	1.46	-2.27	0.325		1.34	1.46	-0.18	0.3675		797	67	5	-147
MSMEG0466	lipopolysaccharide biosynthesis protein	lipopolysacchar		-1.76	5.95	0.16		6.64	7.42	1.09	0.1365		0.18	-0.58	-3.56	0.4985		-0.23	1.12	0.92	0.3857		-32	-23	-33	-24
MSMEG0467	hyaluronan synthase, putative			0.02	-1.01	1.72		0.62	0.29	0.71	0.3541		-0.47	3.8	0.53	0.2642		-0.18	2	-0.27	0.3516		-21	-10	2	-25
MSMEG0468	Polysaccharide deacetylase family			-1.08	0.92	0.36		0.65	-0.56	0.88	0.2054		1.95	-1.61	-4.16	0.0579		0.78	8.42	-0.64	0.14		-14	18	2	26
MSMEG0469	hypothetical protein			0.53	-0.4	0.21		1	0.81	2.08	0.0501		-1.53	-0.42	-0.76	0.0127		-0.2	2.04	0.86	0.1876		-47	-20	-17	-23
MSMEG0470	transcriptional regulator, GntR family, putative			-1.01	-0.31	-1.37		0.88	1.09	3.49	0.0645		-3.65	-4.39	-2.46	0.0021		1.84	0.04	-1.3	0.0678		60	47	4	61
MSMEG0471	bll0114, putative			-0.25	ND	1.38		1.44	-1.7	1.44	ND		-0.57	0.03	-2.59	ND		0.72	1.69	0.02	ND		-12	-9	-32	10
MSMEG0472	dihydroxy-acid dehydratase (ilvD)	ilvD		-0.99	10.46	5.81		1.08	2.46	-0.61	0.1712		-0.73	ND	-0.7	ND		ND	-4.23	-0.66	ND		12	19	14	-2
MSMEG0473	major facilitator family transporter			-0.08	0.37	-0.38		0.46	0.38	2.11	0.1552		-0.51	8.05	-2.19	0.1146		0.05	-0.08	0.25	0.3103		0	12	-6	22
MSMEG0474	formamidase			0.38	1.25	-0.36		0.49	-0.68	-0.95	0.3297		0.14	-1.18	-4.79	0.2292		-1.22	-2.75	-1.61	0.0241		53	148	172	90
MSMEG0475	amidase			-0.3	7.51	-1.66		0.23	0.59	-0.86	0.3482		-1.68	5.71	-1.15	0.2779		1.68	1.14	0.06	0.388		23	44	46	-4
MSMEG0476	conserved hypothetical protein			-0.03	-0.04	0.86		ND	0.11	0	ND		-0.28	-2.07	-1.29	0.1229		-0.04	ND	0.62	ND		-28	-3	-3	-6
MSMEG0477	ABC transporter, permease protein, cysTW family			0.44	1.1	2.13		2.84	0.16	-0.27	0.4637		ND	-0.83	-1.38	ND		4.41	1.8	0.36	0.3099		-60	13	5	16
MSMEG0478	ABC transporter ATP-binding protein			-1.1	0.79	0.59		ND	-0.15	-0.22	ND		-0.79	-2.39	-1	0.0514		5.02	16.75	-1.56	0.1113		-24	-10	-7	-13
MSMEG0479	CAIB-BAIF family protein	caiB-2		-0.86	-0.18	-0.6		0.8	0.53	1.86	0.0435		-0.13	0.26	-4.5	0.1388		1.55	1.57	0.01	0.0469		6	-21	-34	-72
MSMEG0480	3-hydroxyacyl-CoA dehydrogenase	hbd-1		-1.06	ND	-0.88		1.24	-0.28	1.3	ND		-1.03	ND	-4.03	ND		3.25	ND	-0.87	ND		93	14	75	-354
MSMEG0481	transcription regulator, LacI family [imported]			-0.33	-0.27	-0.11		0.32	0.63	-0.11	0.0487		-0.05	0.06	-2.12	0.1281		-0.07	0.29	0.03	0.0488		180	204	85	148
MSMEG0482	conserved hypothetical integral membrane protein			0.15	2.17	0.39		1.11	0.82	-6.92	0.237		-0.31	3.16	0.08	0.2717		6.96	1.31	-3.82	0.1471		75	91	28	-47
MSMEG0483	hypothetical protein			-1.14	-1.56	-0.76		-0.1	-0.29	1.69	0.0169		1.9	2.26	-0.47	0.0363		ND	-0.15	-4.09	ND		52	39	33	43
MSMEG0484	hypothetical protein			0.69	0.89	0.33		1.55	-3.02	1.18	0.0477		-0.47	-0.61	-1.33	0.364		2.34	1.61	0.97	0.0459		-19	-22	-27	-33
MSMEG0485	conserved hypothetical protein			-0.31	-0.34	0.18		0.41	0.66	0.88	0.0071		-0.03	0.06	-0.53	0.0015		1.34	0.98	0.01	0.1196		241	200	283	358
MSMEG0487	propanediol dehydratase (EC 4.2.1.28) gamma chain			-0.02	-0.34	-0.41		-1.72	0.44	-0.17	0.0503		-0.67	-0.63	-2.8	0.0894		3.82	-0.44	0.24	0.1173		42	6	-27	-21
MSMEG0488	glycerol dehydratase large subunit			0.93	3.51	-0.42		2.5	1.31	1.26	0.4057		-4.16	-0.42	-5.88	0.2595		2.03	ND	-0.08	ND		-34	-37	98	-119
MSMEG0489	amino acid permease family protein			-1.6	-0.04	0.15		0.5	ND	-1.75	ND		-1.66	0.67	-2.45	0.0533		2.78	-0.83	-0.28	0.1524		25	8	53	-37
MSMEG0490	hypothetical conserved protein, putative			-0.02	0.67	0.32		0.04	-1.5	-1.03	0.0803		-0.03	15.28	-5.94	0.126		ND	-2.56	-0.64	ND		81	64	644	29
MSMEG0491	glucosamine-6-phosphate isomerase 1	nagB		0.37	2.24	0.6		-1.77	-7.04	-0.42	0.153		-0.03	-2.56	-4.27	0.2152		ND	-3.55	0.76	ND		151	19	1687	33
MSMEG0492	6-phospho-beta-glucosidase			-2.1	-0.28	0.23		-0.85	0.07	0.76	0.1338		-0.08	5.14	-0.31	0.1205		ND	0.39	-0.21	ND		85	24	43	83
MSMEG0493	putative DeoR-family transcriptional regulator	DeoRfamily		1.38	2.68	0.27		1.8	-1.98	0.59	0.4861		-1.18	0.99	-4.72	0.3454		1.62	-2.14	-0.06	0.2636		-49	-29	-39	-40
MSMEG0494	ribokinase	rbsK		0.48	1.01	1.22		0.22	0.62	0.34	0.0548		2.2	1.97	-4.15	0.0414		ND	0.7	0.16	ND		77	102	115	99
MSMEG0495	Bacterial extracellular solute-binding protein domain protein			-2.01	0.2	0.42		0.03	0.61	1.05	0.0907		0.8	1.85	-3.26	0.0124		-0.04	-0.37	-0.51	0.1765		60	46	76	57
MSMEG0496	ABC transporter, permease protein			0.47	0.01	4.66		-0.02	-0.37	0.37	0.2082		0.52	-2.69	-2.85	0.4182		ND	-0.16	3.5	ND		101	59	44	63
MSMEG0497	sugar ABC transporter, permease protein			0.07	0.46	0.15		0.63	-0.75	1.39	0.0669		2.8	3.65	-1.58	0.0218		16.87	1.09	0.7	0.1913		43	30	13	43
MSMEG0498	ABC-type transporter, ATPase component	ugpC		0.63	0.26	4.81		-1.27	-0.72	7.65	0.1145		0.09	ND	-0.07	ND		ND	-1.77	-0.32	ND		82	16	68	39
MSMEG0499	glycerol-3-phosphate regulon repressor, putative			0.1	-2.11	0.4		2.69	-0.62	1.34	0.0339		-0.25	0.18	-0.13	0.2293		3.11	6.12	-0.21	0.1361		1	-10	-22	-47
MSMEG0500	PUTATIVE TAGATOSE 6-PHOSPHATE KINASE PROTEIN			0.35	0.92	-0.07		0.09	-0.14	0.99	0.4966		-2.04	0.02	2.29	0.2013		3.63	-0.01	0	0.2926		-435	-57	147	-251
MSMEG0501	sugar isomerase domain protein AgaS [imported]	agaS		0	-0.02	-0.11		0.86	0.23	0.79	0.0433		0.4	2.2	-2.5	0.0624		3.18	1.51	0.75	0.0572		-18	1	-42	-21
MSMEG0502	BadF-BadG-BcrA-BcrD ATPase family superfamily			0.56	0.52	0.84		1.39	-2.47	6.07	0.0906		-1.41	-0.1	-1.49	0.2282		5.19	2.59	-0.88	0.1163		-44	-5	-5	-4
MSMEG0503	Integral membrane protein domain protein			-0.69	0.4	1.54		1.15	-2.14	1.31	0.1197		-1.64	4.61	-1.78	0.0935		0.22	ND	ND	ND		-26	9	4	-3
MSMEG0504	glycosyl hydrolase, family 4, putative			-2.02	2.22	4.68		1.86	-1.39	1.38	0.4854		-2.91	1.66	2.42	0.3887		3.75	1.56	0.1	0.4792		-273	-8	-184	-637
MSMEG0505	sugar ABC transporter, periplasmic sugar-binding protein, putative			0.31	-0.65	-0.03		-0.2	-0.83	0.43	0.1582		0.57	1.63	-0.15	0.1592		3.44	2.44	-1.26	0.0271		22	7	-30	-66
MSMEG0506	sugar transport system (permease) (binding protein dependent transporter) BH1865 [imported]			-0.35	0.38	0.17		-2.43	0.99	0.38	0.1359		-3.71	-0.35	-8.63	0.1158		4.47	-0.63	-1.11	0.1474		14	25	1341	-66
MSMEG0507	sugar ABC transporter, permease protein	ugpE		-1.43	-0.17	0.01		0.89	0.18	-1.16	0.0781		0	-2.85	-2.41	0.0193		0.31	ND	2.59	ND		0	26	-7	-13
MSMEG0508	glycerol-3-phosphate ABC transporter, ATP-binding protein	sugC		-0.64	-0.5	-1.18		0.56	0.68	0.26	0.0021		-2.59	-1.6	-2.2	0.0094		9.57	-1.17	1.8	0.1016		70	71	-1	10
MSMEG0509	conserved hypothetical protein			-0.38	0.13	-1.72		0.66	-0.58	ND	ND		-0.73	1.34	-2.49	0.0826		1.71	-0.06	-1.99	0.112		64	32	5	1
MSMEG0510	hypothetical protein			-0.83	0.44	0.16		0.51	-0.3	-0.36	0.2012		-3.47	2.67	-1.87	0.0368		4.41	-2.93	0.34	0.1068		-25	50	-2	-2
MSMEG0511	conserved hypothetical protein			0.1	0.78	3.89		-0.97	-0.55	1.71	0.311		-1.68	7.26	-3.94	0.1491		0.2	0.14	-0.78	0.1683		24	15	-19	-20
MSMEG0512	conserved hypothetical protein			-1.34	0.11	-0.44		0.39	-2.09	ND	ND		0.04	-0.86	-3.96	0.0966		2.91	2.14	-0.98	0.0482		44	10	-61	-71
MSMEG0513	conserved hypothetical protein			-2.25	ND	ND		-0.43	-0.24	1.4	ND		-2.11	-0.96	-2.43	ND		-0.29	1.31	-0.35	ND		34	14	-7	19
MSMEG0514	COG1396:Predicted transcriptional regulators			-1.88	0.84	-2.41		0.4	-0.18	-0.52	0.1509		-5.46	-2.62	6.96	0.0566		ND	-0.67	-0.05	ND		22	37	1	13
MSMEG0515	oxidoreductase, short chain dehydrogenase-reductase family			0.33	0.6	0.28		0	0	1.62	0.4179		0.54	0.4	-3.06	0.2115		9.12	-0.36	7.95	0.0989		-30	25	-2	5
MSMEG0516	oxidoreductase, GMC family CC0945 [imported]			0.2	0.32	-0.03		-0.43	0.1	7.14	0.2115		-0.06	ND	-1.6	ND		-0.93	0.23	-2.38	0.1506		52	52	37	55
MSMEG0517	3-oxoacyl-(acyl-carrier-protein) reductase	relatedtoshort-		-0.11	-0.04	0.73		-0.12	-0.73	0.31	0.3192		-1.76	ND	4.13	ND		ND	2.68	-0.9	ND		88	27	1	-141
MSMEG0518	putative oxidoreductase			0.79	1.99	3.98		1.12	ND	2.35	ND		-1.95	-0.46	-1.42	0.2357		0.04	1.05	0.12	0.1038		-13	-10	-16	-22
MSMEG0519	transcriptional regulator, LuxR family, putative			-0.79	-0.23	-0.38		0.89	-0.52	-0.82	0.0233		6.74	-0.25	-3.02	0.102		1.26	-1.85	0.9	0.0103		47	24	21	34
MSMEG0520	oxidoreductase, short-chain dehydrogenase-reductase family	fabG		0.51	0.16	-0.55		0.33	0.28	0.52	0.2334		-1.19	-1.75	1.3	0.0303		0.17	0.01	1.18	0.2989		1252	1536	205	999
MSMEG0521	acyl-CoA dehydrogenase	acd-2		0.12	0.35	-0.11		0.06	-0.12	0.59	0.3431		-1.17	-3.74	5.24	0.0598		-5.01	-1.77	2.24	0.0541		1257	484	59	103
MSMEG0522	transcription regulator, TetR family [imported], putative			-1.02	1.26	-1.48		0.71	0.69	0.66	0.1612		-0.51	8.43	0.32	0.0984		-0.01	-3.85	ND	ND		200	56	-4	-12
MSMEG0523	gp29			-0.35	-0.3	0.4		0.17	0.69	0.82	0.0333		-0.35	0.39	-2.74	0.0761		10.64	ND	-0.11	ND		10	-19	-27	-74
MSMEG0524	mutlidrug resistance protein, putative			-0.71	-0.12	-0.5		0.57	0.89	-1.62	0.0243		2.04	2.24	-5.66	0.0447		-0.06	2.05	-1.38	0.0321		90	146	291	177
MSMEG0525	transcriptional regulator, GntR family, putative			-2.23	-1.22	-1.5		0.92	0.39	-0.39	0.0213		ND	-2.53	-5.76	ND		3.96	2.37	-2.43	0.0152		46	87	53	89
MSMEG0526	protease I	pfpI		-0.18	-1	-0.19		0.16	0.2	1.27	0.0483		-0.38	-1.09	1.27	0.0452		-0.59	0.46	0.77	0.0176		345	154	103	196
MSMEG0528	hypothetical protein			0.4	0.75	0.29		0.32	0.49	0.14	0.0448		1.99	1.19	0.07	0.1866		0.24	0.71	-0.31	0.174		488	680	1303	722
MSMEG0529	transcriptional regulator, MarR family			0.89	0.53	0.2		1.41	1.34	-0.28	0.0786		2.25	4.2	-0.29	0.1225		0.41	1.44	-0.1	0.4078		207	236	603	239
MSMEG0530	cyclic AMP receptor protein VC2614 [imported]			0.52	0.66	0.37		-0.11	0.06	-0.21	0.0443		-0.81	-0.65	1.49	0.15		-0.82	-0.22	0.85	0.3611		494	480	388	341
MSMEG0531	transcriptional regulator, putative			-0.12	0.29	0.02		0.68	0.79	-0.09	0.0804		2.1	0.86	-0.4	0.1057		-0.56	0.31	-0.03	0.2007		357	194	57	138
MSMEG0532	hypothetical protein			0.77	-0.08	0.21		0.07	0.37	0.27	0.4375		-0.49	-0.75	-1.28	0.1631		1.08	0.72	-0.88	0.0277		141	156	154	352
MSMEG0533	ANTAR domain protein			-0.06	-0.36	0.05		-0.3	-0.42	0.24	0.0642		0.77	-1.1	-3.62	0.0713		1.13	-1.41	-0.88	0.0218		70	63	9	9
MSMEG0534	transcriptional regulator, LysR family, putative			-0.03	0.2	0.39		0.01	0.35	-0.35	0.2605		-0.2	-1.18	0.02	0.2762		0.84	-0.02	-0.02	0.4049		188	200	83	119
MSMEG0535	conserved hypothetical protein			-1.32	0.06	1.19		0.08	-0.43	8.3	0.1469		-0.72	1.34	1.02	0.1236		2.6	-2.75	0.82	0.1223		13	1	-35	-1
MSMEG0536	transcriptional regulator, LuxR family			-0.55	-1.01	-0.21		1.29	4.17	-1.86	0.0534		1.88	-1.07	-6.48	0.0639		0.76	5.74	ND	ND		89	8	88	7
MSMEG0537	conserved hypothetical protein			-0.68	-0.08	-0.03		1.11	1.38	-1.96	0.004		4.11	7.49	-3.48	0.0239		4.03	4.99	-4.47	0.0006		179	150	1547	947
MSMEG0538	chromosome initiation inhibitor			0.31	3.43	-0.57		0.56	0.45	0.97	0.3974		-3.23	0.48	-3.02	0.3131		2.92	ND	-0.14	ND		8	13	-17	-87
MSMEG0540	ABC transporter, permease protein			-0.25	-0.01	-0.05		0.27	0.49	-0.63	0.0049		0.85	2.11	-2.44	0.0222		0.55	0.3	-1	0.0396		344	408	461	425
MSMEG0541	ABC transporter, periplasmic substrate-binding protein			-0.07	-0.92	0		0.58	0.8	-0.59	0.058		1.05	2.71	-4.9	0.0507		-0.55	1.57	-1.24	0.0594		110	176	169	231
MSMEG0542	aliphatic sulfonates ABC transporter, ATP-binding protein			0.27	-0.32	-0.14		1.98	-1.18	7.35	0.1057		-0.26	-0.74	-1.97	0.1136		-0.74	3.76	0.65	0.132		-36	9	-9	-26
MSMEG0543	OsmC-Ohr family protein			1.15	1.42	1.35		2.16	-1.09	0.96	0.4249		-0.09	3.44	-0.33	0.4925		0.04	1.61	-0.16	0.1287		-64	-16	-21	-38
MSMEG0544	sugar ABC transporter, periplasmic sugar-binding protein, putative			-0.3	0.06	-0.27		-0.15	1.15	0.57	0.0263		1.7	0.83	-2.05	0.035		1.33	-2.57	-0.73	0.0298		-64	-2	-61	-52
MSMEG0545	sugar ABC transporter, permease protein, putative			-0.85	-0.37	-0.25		0.36	-0.83	ND	ND		-0.37	0.34	6.46	0.1364		2.08	0.85	-1.11	0.0392		35	18	-28	7
MSMEG0546	sugB	sugB		-0.89	0.12	0.13		-0.56	6.68	0.43	0.1434		0.34	0.71	-3.55	0.0887		0.17	16.75	0.59	0.1857		55	-13	-17	-17
MSMEG0547	glycerol-3-phosphate ABC transporter, ATP-binding protein			0.85	0.37	-0.01		1.17	14.81	1.15	0.1828		0.06	0.11	-1.83	0.3866		-0.36	-3.61	-0.03	0.2542		-33	-13	-38	-24
MSMEG0548	hypothetical protein			-0.15	0.35	-0.05		-0.06	-0.18	0.11	0.3056		-0.17	-0.06	-0.18	0.3487		-0.31	-0.01	0.09	0.3723		544	812	464	700
MSMEG0549	conserved hypothetical protein			-0.22	0.06	0.15		-0.02	-0.26	-0.25	0.0271		-0.05	-0.86	0.36	0.075		-1.18	-1.52	1.53	0.0002		1444	2082	1363	947
MSMEG0550	cold shock protein			0.31	0.37	-0.21		0.16	1.05	-0.34	0.1473		0.94	1.32	-0.01	0.0522		0.92	1	0.04	0.0286		6345	19394	9620	14453
MSMEG0551	conserved hypothetical protein			0.39	ND	-0.36		0.04	-0.06	0.51	ND		-5.42	-2.39	-0.95	ND		ND	-1.74	ND	ND		68	44	0	-2
MSMEG0552	transcriptional regulator, TetR family domain protein			0.44	1.16	0.08		0.68	-4.87	1.44	0.1128		0.04	1.05	-1.49	0.3237		1.13	-0.71	0.17	0.3842		-39	-16	-68	-22
MSMEG0553	hypothetical protein			0.65	-0.69	0.78		0.82	0.41	0.71	0.1893		-0.34	15.28	-0.2	0.2277		ND	-1.87	0.7	ND		181	62	57	28
MSMEG0554	Protein of unknown function (DUF808) superfamily			0.38	0.64	0.13		0.49	0.79	-0.04	0.2639		0.93	0.49	-3.59	0.1818		ND	-0.8	0.76	ND		116	138	67	69
MSMEG0555	COG2252:Permeases			0.63	0.85	0.26		0.75	0.3	0.11	0.214		-0.02	-3.85	-0.52	0.2517		-2.5	0.16	0.85	0.2548		235	312	66	132
MSMEG0556	glycosyl transferase			0.24	1.55	0.13		3.22	-0.75	-0.99	0.2255		-0.28	-0.67	-6.15	0.2543		2.03	-0.56	-1.54	0.244		-59	93	341	221
MSMEG0557	carbon-nitrogen hydrolase family protein, putative			-0.94	-0.1	4.53		1.44	3.19	-1.6	0.3424		-3.42	-2.54	-2.61	0.2307		-0.01	0.11	-1.21	0.3198		-28	78	-1	15
MSMEG0558	Selenophosphate synthetase			0	0.85	0.2		-0.78	2.63	0.28	0.1082		-1.07	1.41	-2.74	0.0722		2.33	-2.53	-0.99	0.0349		3	11	-25	-46
MSMEG0559	radical SAM domain protein protein			-0.6	1.31	0.44		1.48	-0.3	2.21	0.2186		-1.64	1.34	-2.04	0.0939		3.77	-0.42	-2.17	0.1861		-1	4	1	-15
MSMEG0560	monooxygenase, putative			0.52	1.57	0.47		-0.48	0.47	1.51	0.4831		1.04	1.06	-1.65	0.2511		3.01	0.35	0.79	0.3357		-41	-1	-52	-35
MSMEG0561	conserved hypothetical protein			-1.15	0.98	-0.19		0.22	0.51	0.66	0.199		-1.31	-2.06	-2.64	0.0286		-0.53	-1.67	0.12	0.08		-10	-13	-18	-27
MSMEG0562	carbon-nitrogen hydrolase family protein			-0.33	0.19	0.03		0.81	ND	5.54	ND		-1.64	-0.18	-3.68	0.1099		4.57	0.13	3.51	0.1002		3	-12	-17	-18
MSMEG0563	conserved hypothetical protein			-1.58	-0.45	1.05		1.93	0.2	1.6	0.1237		2.66	-0.81	-1.45	0.1169		5.22	0.42	-0.33	0.2093		3	-5	-10	-7
MSMEG0564	RNA polymerase sigma-70 factor, ECF subfamily			-1.25	0.49	1.05		2.2	-0.29	2.25	0.1488		-1.38	-1.33	-3.22	0.0363		-0.4	2.63	-0.52	0.1584		9	5	-8	-27
MSMEG0565	RNA polymerase sigma-70 factor, ECF subfamily			0.17	-0.1	4.03		0.87	2.12	0.88	0.4836		-3.34	7.59	ND	ND		1.94	ND	1.23	ND		29	-25	1986	-113
MSMEG0566	MmpS6 protein	mmpS1		0.22	1.93	-0.05		0.41	0.52	0.4	0.3515		1.75	0.31	-1.79	0.3256		0.49	0.5	0.29	0.3419		96	64	8	34
MSMEG0567	membrane protein, MmpL family	mmpL4		-0.04	3.02	-0.46		-0.42	1.03	2.49	0.3868		-1.18	1.07	3.39	0.2993		5.44	2.55	2.92	0.1251		6	-16	-5	-146
MSMEG0568	transporter, putative			-0.27	0.94	1.44		0.11	0.47	0.6	0.2419		-1.87	8.31	-0.38	0.1852		-0.07	0.44	0.92	0.2539		-37	8	3	55
MSMEG0569	bll7800	fadE26		-2.34	ND	0.1		2.3	0.75	1.57	ND		1.71	0.52	-0.17	ND		1.56	-0.42	0.88	ND		16	-6	-20	-4
MSMEG0570	acyl-CoA thioesterase II, putative			0.11	1.83	0.06		-0.07	0.25	0.11	0.2139		0.14	-0.88	-0.11	0.2353		ND	-2.15	2.28	ND		304	243	119	70
MSMEG0571	Helix-turn-helix domain, fis-type protein			-0.45	0.4	-0.15		-0.13	-0.04	-0.71	0.2139		-1.59	-1.07	-2.77	0.0516		-0.83	-1.97	-1.29	0.0017		10	28	4	18
MSMEG0572	4-aminobutyrate transaminase	gabT		0.36	0.54	0.21		0.24	2.66	15.06	0.1758		-3.02	-4.08	-3.23	0.0035		ND	2.12	-0.82	ND		-18	-6	7	46
MSMEG0573	succinate-semialdehyde dehydrogenase	gabD		-0.09	0.23	ND		1.22	-0.1	3.98	ND		5.12	1.11	-0.36	ND		9.52	-1.36	ND	ND		-8	5	2	25
MSMEG0574	conserved hypothetical protein			-1.55	0.46	4.86		-0.17	-0.5	0.42	0.3367		-0.15	0.23	-3.35	0.4946		1.54	-1.08	-0.45	0.4629		38	45	-11	26
MSMEG0575	hypothetical protein			0.73	-0.03	1.3		0.87	1.23	-0.6	0.3592		-0.04	1.71	-0.43	0.4749		1.6	-0.26	-0.15	0.4975		225	583	703	538
MSMEG0576	STAS domain protein			-0.02	0.29	-0.11		2.15	2.45	-1.8	0.0008		1.91	1.95	-1.24	0.0051		0.36	0.77	-0.55	0.0128		629	3360	1351	872
MSMEG0577	B. subtilis YulD protein homolog lin2978 [imported]			-0.66	-0.35	-1.16		-0.68	-0.47	1.04	0.0344		-0.98	-1.51	ND	ND		-0.01	1.51	-0.54	0.0316		32	-3	-11	-44
MSMEG0578	cis,cis-muconate transport protein MucK, putative			0.23	-0.69	0.17		-3.13	-0.39	0.68	0.0866		0.25	ND	-0.25	ND		ND	0.76	-3.33	ND		53	19	35	13
MSMEG0579	sugar isomerase			0.02	0.77	4.27		-0.54	0.7	0.97	0.2534		-1.33	1.04	-6.77	0.0846		ND	-2.55	-0.22	ND		189	117	251	75
MSMEG0580	oxidoreductase, short-chain dehydrogenase-reductase family, putative			0.5	0.82	4.34		0.34	-0.1	0.39	0.1534		-1.45	-1.09	-1.87	0.3643		-0.2	2.58	-0.73	0.3457		-7	21	-14	9
MSMEG0581	sugar kinase			-0.28	0.35	0.16		0.97	0.93	-1.31	0.0204		0.15	-0.83	-4.21	0.1509		-0.38	0.33	-1.32	0.1118		34	32	6	46
MSMEG0582	ribose operon repressor			-0.06	-0.02	0.2		-0.81	-0.63	2.53	0.0672		-0.8	-0.79	-1.5	0.0121		1.58	-1.02	-3.77	0.0561		54	17	-18	-61
MSMEG0583	Uncharacterized ACR, YkgG family COG1556 family			0.12	0.4	0.18		-0.47	-0.74	1.23	0.0664		0.2	0.31	0.51	0.2425		-2.83	-0.29	0.6	0.1828		279	179	285	185
MSMEG0584	iron-sulfur cluster binding protein			0.6	0.76	1.24		-0.56	-0.48	0.98	0.0654		-0.09	0.15	0.22	0.0219		-2.42	-1.31	0.58	0.2563		300	211	430	147
MSMEG0585	hypothetical protein			0.05	1.97	0.03		1.23	0.07	1.3	0.4392		-2.2	-0.83	-2.01	0.2255		1.13	0.64	3.01	0.2714		-102	-17	-14	0
MSMEG0586	transcriptional regulator, GntR family, putative			-0.06	0.94	-0.4		-1.99	-2.67	-1.05	0.0048		-1.23	ND	ND	ND		-0.04	ND	3.89	ND		37	8	-12	-4
MSMEG0587	hypothetical protein			-0.19	-0.11	-0.12		-0.06	-0.12	-0.09	0.0012		-0.29	-2.34	-2.92	0.0618		3.92	-1.32	0.84	0.0788		128	111	26	22
MSMEG0589	conserved hypothetical protein			0.49	0.7	0.57		1.28	1.69	0.18	0.1966		-1.62	-0.41	-1.71	0.1497		8.54	-2.87	3.32	0.0736		-69	-17	-8	7
MSMEG0590	fadD2	fadD2		0.19	-0.26	0.12		-0.37	-0.13	0.64	0.0324		-1.74	ND	1.49	ND		ND	-0.24	0.53	ND		325	269	74	219
MSMEG0591	short chain dehydrogenase family protein			-1.07	-0.38	-1.16		-0.14	-0.06	-0.07	0.0325		-1.34	-1.42	-3.51	0.0385		ND	-0.23	-0.19	ND		139	82	16	92
MSMEG0592	conserved hypothetical protein			-0.07	0.29	-0.01		0.07	0.05	-0.33	0.3463		-1.14	0.65	-0.95	0.0398		ND	-1.31	7.78	ND		130	134	-1	18
MSMEG0593	hypothetical protein			-1.54	-1.39	-1.04		-0.05	0.11	-0.11	0.0043		-0.37	-2.93	0.41	0.0514		0.23	0.46	-0.83	0.0001		459	289	113	449
MSMEG0594	fadE6	fadE6		0.74	8.54	0.71		-0.01	-0.69	0.67	0.1839		-3.16	-2.08	0.01	0.303		ND	-4.42	1.68	ND		1170	591	1529	119
MSMEG0595	D-3-phosphoglycerate dehydrogenase	serA		0.46	7.83	0.72		-1.42	-0.7	-0.21	0.2328		-0.03	-0.27	-4.52	0.3572		ND	ND	0.03	ND		64	-8	178	-116
MSMEG0596	conserved hypothetical protein			0.65	3.49	0.57		-0.3	-0.12	0.88	0.2109		0.55	-0.71	-0.36	0.18		0.8	-2.32	3.68	0.319		87	44	44	4
MSMEG0597	transcriptional regulator, TetR family domain protein			-1.97	-0.26	0.03		0.16	0.48	0.81	0.0589		-0.59	0	-0.68	0.1222		0.46	1.8	-0.12	0.0856		-27	-37	-62	-60
MSMEG0598	O-methyltransferase N-terminus family			0.03	-0.56	0.11		0.71	1.62	-0.64	0.0815		0.74	-0.26	-0.48	0.0214		ND	-0.57	-0.02	ND		173	189	67	95
MSMEG0599	COG1396:Predicted transcriptional regulators			1.05	-2.49	3.27		0.69	0.78	0.53	0.4883		-0.42	0.42	-0.7	0.4792		-1.57	0.62	-0.18	0.4647		37	62	43	52
MSMEG0600	metallo-beta-lactamase superfamily domain protein			0.15	0.53	-0.03		-0.02	14.81	1.51	0.1847		-0.14	-2.13	-2.38	0.1013		0.09	1.93	-1.16	0.1023		-33	-3	-6	-28
MSMEG0601	carboxylesterase, type B			0.51	8.92	0.6		0.17	-0.19	-0.4	0.194		-3.62	0.88	-6.06	0.4851		3.01	0.22	0.02	0.2842		14	13	-7	-67
MSMEG0602	fadD27	fadD27		-0.12	0.25	0.98		0.84	0.57	3.78	0.1042		-2.25	-1.15	-1.69	0.064		4.63	ND	2.31	ND		-45	-9	4	-8
MSMEG0603	conserved hypothetical protein			0.64	-0.39	0.24		0.2	0.16	-2.02	0.2157		-0.3	0.96	-1.56	0.149		ND	-1.28	-2.11	ND		63	57	15	72
MSMEG0604	Mycobacterium tuberculosis paralogous family			0.93	0.1	1.03		0.7	0.6	-0.53	0.4079		0.6	1.22	-2.12	0.1608		0.75	-0.52	-0.83	0.4754		540	513	2069	622
MSMEG0605	ATPase, AAA family			2.8	-0.02	-1.13		2.71	1.78	-2.39	0.1178		6.25	5.77	-3.55	0.0103		5.37	4.28	-4.87	0.0248		137	171	4943	3140
MSMEG0606	Protein of unknown function (DUF690) superfamily			-0.08	-0.31	-0.25		1.73	1.68	-0.95	0.0098		4.98	5.2	-7.67	0.01		5.4	4.45	-4.37	0.0014		180	495	3373	4756
MSMEG0607	FtsK-SpoIIIE family protein			-0.18	0.26	0.81		2.14	1.69	-2.42	0.0111		4.28	5.27	-2	0.0483		4.93	4.19	-4.45	0.0056		167	267	3699	3467
MSMEG0608	PE	PE		-0.87	0.55	0.97		2.65	2.29	-1.51	0.0776		6.1	5.88	-4.22	0.0203		6.41	4.57	-4.86	0.0223		132	692	7732	6248
MSMEG0609	PPE family domain protein			-0.47	-0.7	-1.09		1.97	1.82	-2.01	0.0029		6.17	6	-6.35	0.0007		4.81	4.95	-4.9	0.0007		186	727	7234	6436
MSMEG0610	PE family protein			0.15	-0.45	1.43		2.4	2.76	-1.41	0.0993		3.62	5.46	-2.62	0.0615		4.99	4.28	-4.69	0.0069		260	1414	11241	9658
MSMEG0611	conserved hypothetical protein			0.31	0.37	-0.14		2.54	2.26	-1.63	0.0025		5.76	4.99	-5.78	0.0026		5.82	6.1	-4.91	0.0007		343	1929	9988	26527
MSMEG0613	conserved hypothetical protein			0.12	0.21	0.41		1.56	1.66	-1.11	0.0199		5.48	4.35	-6.07	0.0042		5.67	5.06	-4.73	0.0026		318	1113	8978	17136
MSMEG0614	membrane protein, putative			0.45	-1.33	0.3		1.45	0.9	-1.64	0.0268		5.16	5.12	-4.41	0.0092		5.85	3.77	-5.21	0.0004		389	1113	20307	21360
MSMEG0615	subtilase family protein			0.06	0.05	0.07		1.02	1.22	-1.12	0.0017		5.89	4.11	-7.1	0.0113		4.76	4.21	-3.42	0.0046		210	554	4208	5096
MSMEG0616	conserved membrane protein ML2527 [imported]			0.09	0.6	0.08		1.21	1.48	-1.97	0.0255		5.06	4.25	-4.21	0.004		4.48	3.08	-4.26	0.0129		198	560	5921	3746
MSMEG0617	conserved hypothetical protein			1.82	0.59	-1.77		0.58	0.49	1.03	0.3617		1.88	1.35	-4.67	0.177		1.38	2.39	-0.97	0.1426		7	96	93	151
MSMEG0618	Dolichyl-phosphate-mannose-protein mannosyltransferase family			-0.84	1.01	0.21		0.6	0.35	1.21	0.2272		-1.76	-3.44	-2.53	0.0005		-0.33	-0.06	1.28	0.299		7	40	4	8
MSMEG0619	Amidohydrolase family superfamily			0.29	1.19	0.48		0.03	-0.17	-0.28	0.1007		-1.32	-3.84	-0.02	0.1779		ND	-2.61	1.51	ND		300	253	109	45
MSMEG0620	trans-aconitate methyltransferase	b1519		0.03	-1.01	-0.27		-0.04	-0.15	0.12	0.1319		-2.02	ND	-2.03	ND		0.84	-0.8	0.38	0.0476		112	104	15	51
MSMEG0621	conserved hypothetical protein			-0.71	ND	-0.03		0.29	-0.94	0.49	ND		0.09	0.65	-0.09	ND		1.88	ND	-0.13	ND		0	-12	-25	-67
MSMEG0622	sulfatase family protein			-0.41	1.72	-0.13		0.02	-0.3	-0.56	0.4463		-0.26	-0.27	-0.62	0.4937		-1.27	0.31	-0.79	0.3554		145	84	51	106
MSMEG0623	hypothetical protein			0.01	ND	0.51		1.58	-0.26	1.66	ND		-0.06	0.38	-3.84	ND		2.75	-0.53	0.08	ND		9	12	-12	-17
MSMEG0624	PAP2 superfamily domain protein			1.99	-0.19	1.31		0.96	1.03	-0.23	0.3672		1.7	3.5	0.25	0.3249		ND	-2.44	6	ND		216	184	175	49
MSMEG0625	PAP2 superfamily domain protein			0.35	0.67	0.45		0.19	0.25	0.52	0.1753		0.11	0.21	0.48	0.1284		0.24	0.78	0.35	0.3336		279	284	370	338
MSMEG0626	SEQ ID NO 44F			0.85	-1.93	1		0.08	0.35	-0.04	0.4395		-2.32	ND	2.54	ND		ND	-4.16	1.94	ND		395	205	72	12
MSMEG0627	conserved hypothetical protein			0.35	-0.03	0.6		0.16	-0.18	0.17	0.265		-1.02	-1.71	1.33	0.0475		0.13	-0.72	-0.07	0.4977		1356	1349	1166	1645
MSMEG0628	iron-sulfur cluster-binding protein, rieske family domain protein			-0.5	4.48	0.28		1.32	-0.4	2.6	0.4976		0.14	0.02	-0.46	0.267		0.78	2.22	-0.34	0.3973		33	18	-24	-22
MSMEG0629	hypothetical protein			0.61	0.43	0.36		0.2	0.63	0.02	0.2192		0.22	1.57	0.46	0.2978		-0.17	0.4	0.39	0.2111		246	242	304	198
MSMEG0631	peptide ABC transporter, ATP-binding protein			0.09	-0.36	0.19		-0.08	-0.44	0.38	0.1557		-1.58	-2.03	2.29	0.0087		0.02	-0.02	-0.03	0.3974		5689	6107	2389	10983
MSMEG0632	oligopeptide ABC transporter, ATP-binding protein	oppD		0.17	0.54	0.82		-0.74	-0.06	0.09	0.3214		-1.85	-1.79	1.65	0.018		0.05	-0.02	-0.5	0.0547		2493	3762	980	3920
MSMEG0633	dipeptide ABC transporter, permease protein			0.66	0.63	0.42		0.17	-0.14	1.07	0.4032		-2.02	-1.57	2.74	0.0319		-0.01	-0.54	1.15	0.4941		2566	2606	1192	1905
MSMEG0634	dipeptide ABC transporter, permease protein			0.25	0.21	0.41		-0.58	-0.91	-0.1	0.2487		-2.65	-2.42	1.37	0.0272		0.11	-0.04	0.01	0.0521		7285	4425	2698	16689
MSMEG0635	heme-binding lipoprotein, putative			0.18	0.53	0.33		-0.53	-0.94	-0.03	0.2845		-2.29	-1.46	1.98	0.0226		0.25	0.55	-0.39	0.0361		2134	2481	808	5041
MSMEG0636	conserved hypothetical protein			0.11	-0.56	0.03		0.54	0.84	-0.02	0.1401		-0.16	-1.25	0.6	0.1307		0.14	0.75	-0.07	0.1972		327	548	105	347
MSMEG0637	beta-glucanase, putative			0.48	-0.05	0.08		0.04	-0.64	-0.1	0.4061		-0.74	-0.68	-0.63	0.0327		-0.14	-0.87	-0.08	0.3305		1653	1283	2070	1031
MSMEG0638	phosphonates ABC transporter, permease protein			-0.38	0.77	1.43		1.86	-2.73	5.9	0.0341		0.49	-0.42	-2.84	0.171		7.25	-3.28	0.59	0.1678		-8	9	-2	-40
MSMEG0639	phosphonates ABC transporter, ATP-binding protein			0.76	1.75	0.49		-0.24	4.63	1.95	0.1629		-0.57	-1.92	-1.42	0.2296		0.43	-0.54	0.18	0.0874		-38	5	-9	-10
MSMEG0640	phosphonate ABC transporter, substrate-binding protein, putative			3.26	0.84	1.32		2.6	5.82	8.68	0.1218		-1.13	-2.07	-0.42	0.3014		-0.83	1.38	1.01	0.2468		-58	1	-1	-15
MSMEG0641	transcriptional regulator, GntR family	GntRfamily		0.55	5.28	-0.21		-1.22	ND	0.74	ND		4.82	-1.62	-1.74	0.3756		0.96	-0.54	0.45	0.2792		1	-5	-8	18
MSMEG0642	conserved hypothetical protein			-0.4	0.19	0.23		-0.6	-1.59	0.59	0.047		-0.28	-1.6	-4.12	0.0887		ND	-0.72	-2.62	ND		77	16	6	36
MSMEG0643	hypothetical protein			1.15	-0.12	1.21		0.71	1.03	0.32	0.4643		-0.22	ND	0.97	ND		ND	1.44	0.17	ND		134	83	45	79
MSMEG0644	hypothetical protein			-0.06	10.41	6.18		-0.05	-0.11	5.67	0.2003		-3.35	0.06	-2.18	0.228		3.62	3.48	1.11	0.2429		-15	0	-14	-5
MSMEG0645	hydride transferase 1, putative			-0.9	5.47	0.06		-1.79	-0.91	0.46	0.4201		2.73	-0.07	ND	ND		3.17	-0.77	0.03	0.4693		23	-11	1310	-111
MSMEG0646	oxidoreductase, short chain dehydrogenase-reductase family superfamily			-0.57	0.25	-0.02		-1.17	-0.76	0.35	0.0925		-0.9	0.18	-2.23	0.108		1.58	ND	-0.91	ND		-57	-5	-23	-35
MSMEG0647	conserved hypothetical protein			-1.53	0.35	-0.95		-0.92	-0.33	0.82	0.0995		0.98	-0.53	-4.22	0.1055		0.49	-0.07	-0.51	0.1318		38	7	-19	-5
MSMEG0648	iron-sulfur cluster-binding protein, Rieske family, putative			-1.58	-0.63	-0.21		-1.53	-1.56	1.86	0.0088		0.1	0.59	-1.22	0.0042		-0.2	-0.45	-0.6	0.0258		34	1	-55	-30
MSMEG0649	spermidine-putrescine ABC transporter, permease protein	potC		-0.23	1.09	-0.09		0.96	-0.12	1.35	0.2721		13.69	-0.74	-2.85	0.1652		-0.04	0.38	0.57	0.4382		-12	13	-2	14
MSMEG0650	putrescine ABC transporter, permease protein, putative			0.01	1.33	0.55		-1.55	1.84	0.06	0.2339		-5.57	0.22	-1.35	0.2353		2.74	0.72	-0.84	0.2526		-21	8	-36	-23
MSMEG0651	Bacterial extracellular solute-binding protein domain protein			0.57	-0.53	0.61		-1.73	-2.05	1.27	0.0627		-2.57	-1.49	16.03	0.1422		0.05	-1.84	-1.75	0.1776		16	2	-5	29
MSMEG0652	glutamate-1-semialdehyde aminotransferase	gsa		-0.09	0.5	-0.41		1.78	0.88	-0.94	0.0552		-0.62	-0.74	-3.97	0.1542		9.88	-2.7	-0.45	0.1329		71	27	-18	-2
MSMEG0653	ABC transporter, polyamine transport protein, ATP-binding protein	potG		-4.13	0.27	-0.36		0.62	1.08	-0.65	0.1149		0.69	-0.79	0.39	0.1419		-0.11	-1.94	-0.02	0.1028		41	104	16	16
MSMEG0654	transcriptional regulator BetI, putative			0.39	0.04	0.04		0.97	1.17	1.45	0.0253		0.63	-0.26	-2.22	0.1545		0.26	-1.48	-1.05	0.1202		198	51	73	12
MSMEG0655	blr6586			0.46	0.21	4.63		2.08	-0.87	1.35	0.4214		7.31	0.58	-2.94	0.2742		ND	-0.64	-0.37	ND		10	2	14	8
MSMEG0656	blr3446, putative			0.52	0.09	1.44		0.11	0.24	0.04	0.1746		-0.12	0.32	0.15	0.1904		-1.64	0.74	-0.4	0.3726		130	115	53	148
MSMEG0657	oxidoreductase, FAD-binding, putative			0.51	-0.71	0.62		0.58	0.15	1.08	0.0903		-0.18	-1.12	0.21	0.3347		-2.11	-1.73	0.43	0.1199		50	35	10	25
MSMEG0658	acyl-CoA dehydrogenase	acd-11		-0.42	0.02	-0.76		-0.14	-0.26	-4.42	0.1687		ND	-0.02	-1.03	ND		2.37	0.12	-0.78	0.0988		67	47	-27	-34
MSMEG0659	conserved hypothetical protein			0.27	0.3	0.3		0.25	0.4	0.12	0.3617		0.03	0.82	0.62	0.2357		0.36	0.24	0.24	0.418		247	324	261	288
MSMEG0660	pyridine nucleotide-disulphide oxidoreductase, class II	trxB		-0.76	-0.04	-0.39		-0.01	-0.13	0.98	0.0788		-1.53	-5.3	1.39	0.0531		-4.57	-0.99	1.73	0.0802		574	328	46	129
MSMEG0662	hypothetical protein			-0.69	-0.53	-0.22		-0.79	-0.6	1.68	0.0108		-2.63	ND	3.1	ND		-1.08	-3.59	2.39	0.027		879	428	72	207
MSMEG0663	alcohol dehydrogenase, zinc-containing			-0.2	-0.13	-0.02		-0.64	-0.74	0.15	0.0561		-3.41	-5.99	1.97	0.0414		-5.1	-0.64	0.57	0.1433		369	324	30	214
MSMEG0664	conserved hypothetical protein			2.17	0.69	-0.38		-0.87	0.16	0.75	0.3875		0.25	0.19	-1.33	0.4212		0.53	ND	2.15	ND		71	32	-10	-16
MSMEG0665	hypothetical protein			1.18	0.67	0.65		0.67	0.53	1.48	0.4484		-0.08	6.28	1.37	0.2381		-0.46	0.16	1.15	0.2927		203	147	67	82
MSMEG0666	lppS	lppS		-0.13	-0.01	0.06		0.63	0.36	-1.19	0.0377		-1.04	0.85	-1.54	0.0114		3.33	0.12	-0.02	0.204		312	217	43	22
MSMEG0667	cytochrome P450 Rv1777			-0.08	1.28	6.1		1.66	ND	1.44	ND		-0.18	-0.3	-2.74	0.1641		0.07	9.41	-0.29	0.4289		-58	-3	22	1
MSMEG0668	transcriptional regulator, TetR family domain protein			0.78	2.24	5.47		7.56	0.65	ND	ND		-0.09	1.89	ND	ND		3.43	-0.41	-1.61	0.3254		16	30	7	28
MSMEG0670	deoxycytidine triphosphate deaminase			-0.05	0.19	0.04		0.11	0.26	-0.2	0.0213		-0.22	-2.19	0.26	0.1462		ND	-1.17	4.28	ND		300	431	145	90
MSMEG0671	hypothetical protein			0.38	0.08	0.44		-0.03	-0.04	0.43	0.1708		0.12	0.08	1.22	0.318		-0.06	-0.71	1.6	0.1878		944	1274	876	889
MSMEG0672	UDP-glucose 6-dehydrogenase, puative	udgA		0.4	0.66	-0.15		0.73	0.17	0.57	0.325		0.36	1.52	-1.76	0.1235		0.53	1.96	-0.22	0.1181		143	192	226	540
MSMEG0673	P450 heme-thiolate protein			-0.03	5.23	0.16		0.18	0.65	-0.06	0.2183		-0.17	-3.68	-0.6	0.3387		-2.96	0.16	0.75	0.4272		150	174	32	79
MSMEG0674	conserved hypothetical protein			0.75	-0.19	1.16		0.07	-0.13	0.34	0.1895		-2.01	-1.74	6.69	0.08		-1.64	-2.12	1.92	0.0587		1393	1374	539	347
MSMEG0675	conserved hypothetical protein			2.1	0.38	0.88		0.33	0.34	0.31	0.1296		-0.62	-1.17	1.83	0.4614		-0.58	-1.24	2.2	0.4135		779	526	374	348
MSMEG0676	oxidoreductase			-0.07	0.89	0.02		-0.39	-0.26	1	0.312		-3.2	ND	-0.47	ND		ND	-3.11	6.11	ND		168	177	3	26
MSMEG0677	oxidoreductase			-0.2	4.35	0.03		-0.27	-0.82	0.02	0.25		-1.86	-4.4	-1.77	0.0879		-1.49	-2.82	4.62	0.2327		272	214	891	80
MSMEG0678	oxidoreductase, iron-sulfur subunit			0.16	0.01	0.19		0.35	0.47	-0.07	0.1977		-1.23	ND	2.87	ND		-2.76	-1.77	1.33	0.0246		225	198	67	55
MSMEG0679	Hypothetical membrane protein			1.8	1.42	3.93		0.29	0.56	0.73	0.0582		1.49	-1.32	-0.6	0.1774		-0.4	-0.88	-0.92	0.0752		28	37	37	14
MSMEG0680	aminotransferase, classes I and II			-0.66	-0.12	-0.48		0.02	0.2	-0.23	0.0236		2.2	2.59	-3.86	0.012		2.08	1.42	-2.17	0.0133		267	152	732	586
MSMEG0681	hypothetical protein			-1.28	-1.63	5.3		-0.83	-2.31	-1.61	0.3824		0.19	-1.71	-5.91	0.0771		ND	-2.71	-1.29	ND		90	48	-10	78
MSMEG0682	ferredoxin, 4Fe-4S			-0.42	0.68	-0.43		1.88	1.97	-0.84	0.021		-0.81	-1.59	0.83	0.0047		0.68	-1.99	-0.04	0.0314		681	809	140	312
MSMEG0683	transcriptional regulator, LuxR family domain protein			0.11	0.89	0.23		0.2	0.38	1.91	0.2921		0.79	0.13	0.31	0.4979		-3.89	-2.19	4.76	0.041		144	107	120	13
MSMEG0684	conserved hypothetical protein			0.25	0.24	0.26		0.06	0.07	-0.08	0.0006		0.66	0.87	-0.03	0.2022		0.1	0.17	-0.03	0.0426		970	908	1113	1045
MSMEG0685	hypothetical protein			-0.13	1.45	2.05		-0.06	-1.62	0.35	0.2743		-3.84	0.68	-1.74	0.2941		3.6	-2.12	0.12	0.3331		-27	-2	-23	-30
MSMEG0686	hypothetical protein			-0.18	-0.45	-0.04		1.66	0.68	-1.51	0.0091		-0.17	-0.06	0.23	0.0172		-3.23	-1.01	1.52	0.0389		621	2311	458	279
MSMEG0687	hypothetical protein			0.25	0.58	-0.24		1.18	1.05	-0.47	0.0173		-0.18	-0.16	-4.92	0.2399		ND	ND	0.37	ND		-1785	-17	-12	-84
MSMEG0689	conserved hypothetical protein			-0.03	-0.04	0.08		0.03	0.06	-0.14	0.02		-0.36	-1.68	-1.27	0.0525		-1.34	-1.1	0.54	0.0341		180	234	74	122
MSMEG0690	DNA mismatch repair protein MutS, putative			-0.12	0.23	0.36		-0.05	-0.21	-0.68	0.1277		-2.65	ND	1.68	ND		-2.73	-3.32	ND	ND		203	162	107	13
MSMEG0691	Hypothetical membrane protein			-1.66	-0.93	-1.71		0.06	-0.35	-0.06	0.0048		-3.52	ND	1.76	ND		ND	-2.24	0.74	ND		512	331	43	73
MSMEG0692	conserved hypothetical protein			-0.48	0.01	1.02		0.61	0.66	0.44	0.2613		0.11	0.83	-0.46	0.2891		ND	-1.21	0.11	ND		73	49	114	18
MSMEG0693	conserved hypothetical protein			0.66	0.04	0.52		0	-0.03	0.84	0.3639		-0.21	0.01	1.37	0.3878		-2.52	-0.87	2.62	0.0272		227	192	180	93
MSMEG0694	hypothetical protein			0.19	-0.35	0.03		0.02	-0.01	0.05	0.3487		-0.05	-3.84	-0.89	0.1689		-1.7	-0.58	1.29	0.009		190	254	48	129
MSMEG0695	hypothetical protein			0.13	-0.6	0.2		0.72	0.8	-0.05	0.1522		0.94	-2.13	0.04	0.1585		0.17	1.05	0.03	0.2355		188	360	83	209
MSMEG0696	hypothetical protein			0.13	-0.29	0.03		0.08	-0.23	0.01	0.2473		-0.01	-1.03	0.14	0.2161		-2.96	-0.38	0.48	0.1132		366	428	212	223
MSMEG0697	Luciferase-like monooxygenase superfamily			1.01	0.64	0.58		-0.03	0.2	-0.12	0.036		0.07	0.44	0.09	0.0631		-0.06	-0.62	-0.05	0.1008		734	705	1651	981
MSMEG0698	conserved hypothetical protein			0.02	-0.12	0.25		0.64	0.92	-0.78	0.0219		0.27	-0.69	-2.68	0.1084		ND	-0.42	1.18	ND		203	515	89	168
MSMEG0699	lpqJ	lpqJ		-0.98	0.13	-0.54		0.51	0.76	-1.41	0.0357		-0.2	0.3	0.67	0.0645		-1.92	-0.27	0.26	0.1323		429	429	112	150
MSMEG0700	MW2431, putative			0.64	0.35	0.75		0.24	3.7	1.53	0.1886		-2.66	-1.51	-3.34	0.0216		-0.19	2.95	4.53	0.1284		-86	13	-3	-7
MSMEG0702	conserved hypothetical protein			ND	1.09	0.44		0.28	-2.63	5.31	ND		2.21	10.9	-4.94	ND		8.97	2.04	-1.51	ND		-17	6	1	-33
MSMEG0703	nitrogen assimilation regulatory protein Nac, putative			-0.57	2.3	-1.46		0.32	0.92	0	0.374		4.67	-1.03	-3.53	0.1479		-0.11	-0.31	0.9	0.4033		78	93	14	17
MSMEG0704	DNAk protein			-0.14	-0.03	0.08		-0.44	-0.66	-0.38	0.0217		0.13	-0.16	0.2	0.0214		-0.16	0.2	-0.44	0.0077		1546	1881	1826	2572
MSMEG0705	grpE protein	grpE		0.18	0.19	0.7		-0.49	-0.64	-0.02	0.4732		-0.21	-0.74	-0.03	0.4674		0.07	-0.73	-0.01	0.4138		2079	1625	2966	3604
MSMEG0706	dnaJ protein	dnaJ		0.14	-0.02	-0.05		-0.45	-0.4	-0.16	0.0174		-0.1	0.01	0.13	0.2387		-0.06	-0.22	0.13	0.1856		1289	1473	1625	1995
MSMEG0707	hspR	hspR		-0.13	0.07	0.19		-0.55	-0.55	0.03	0.1611		0.14	0.11	-0.15	0.2222		-0.01	-0.22	0.08	0.2869		623	702	762	793
MSMEG0708	transcriptional regulator, TetR family, putative			-0.68	-0.39	-0.24		0.17	-0.57	-1.28	0.0169		-2.39	2.84	-4.49	0.0101		ND	-2.13	0.51	ND		141	145	106	65
MSMEG0709	acyl-CoA dehydrogenase			0.08	2.49	0.18		-0.83	-3.95	0.11	0.123		-2.29	ND	-2.76	ND		ND	-1.28	-1.42	ND		95	-8	3394	-28
MSMEG0711	metabolite-proton symporter			0.1	1.04	0.92		-0.24	0.27	-0.07	0.1284		0.59	4.77	-0.08	0.2472		3.66	2.16	-0.73	0.1529		-329	-115	1097	-424
MSMEG0712	acyl-CoA ligase, putative			1.08	-0.1	-0.68		6.02	-0.85	-0.23	0.116		0.08	1.93	-0.45	0.2541		2.06	-1.7	0.29	0.0226		22	17	-54	-16
MSMEG0713	Aldose 1-epimerase superfamily			0.23	0.52	0.04		0.08	0.04	-0.05	0.1423		-0.07	ND	0.15	ND		ND	0.1	0.03	ND		275	276	211	325
MSMEG0714	oxidoreductase, putative			-0.45	0.18	-0.07		0.7	0.63	1.04	0.0286		ND	-0.87	-3.81	ND		0.23	5.26	-0.81	0.1316		72	32	8	-22
MSMEG0715	conserved hypothetical protein			-1.71	-0.39	-0.2		1.5	-0.25	1.55	0.0649		-1.66	0.39	-1.71	0.0571		0.26	1.59	0.51	0.0335		-3	3	-1	-34
MSMEG0716	transcription regulator, TetR family [imported]			-0.34	0	-0.17		0.63	-0.16	-0.01	0.1214		0.07	ND	-2.48	ND		ND	-1.45	0.22	ND		137	108	61	63
MSMEG0717	conserved hypothetical protein			-0.16	7.38	-0.23		0.03	-0.08	0.7	0.2575		-3.21	-0.78	3.62	0.4787		0.67	-2.65	-0.04	0.282		81	57	-1	-1
MSMEG0718	conserved hypothetical protein			2.74	3.34	8.61		-0.34	0.89	0.02	0.0805		-4.03	-0.04	-0.14	0.1704		1.99	1.46	0.44	0.1297		-43	-10	-18	-39
MSMEG0720	IS1137, transposase orfB			-0.39	-0.86	-0.28		-0.05	-0.6	0.27	0.0645		-0.62	1.33	-0.77	0.0334		0.87	-1.21	-0.04	0.069		111	56	15	7
MSMEG0721	hypothetical protein			-0.34	2.27	-0.27		0.34	0.47	0.03	0.378		-1.68	1.02	-0.86	0.2915		0.48	0.51	-0.94	0.4651		47	33	-7	-2
MSMEG0722	hypothetical protein			0.49	-0.01	0.18		-1.49	-0.85	-0.02	0.1302		-1.78	0.07	1.34	0.0795		ND	-1.33	0.28	ND		236	109	67	88
MSMEG0723	membrane protein, putative			0.1	0.12	0.14		0.21	-0.78	-2.02	0.1166		-0.79	ND	-2.25	ND		4.27	-2.74	-4.65	0.0116		96	83	857	-47
MSMEG0724	glycosyltransferase, putative			0.29	0.32	0.44		-0.09	-1.21	-0.33	0.3167		-0.61	ND	-3.91	ND		ND	-2.2	0.94	ND		127	56	747	29
MSMEG0725	Protein of unknown function (DUF510) superfamily			0.05	-0.06	0		0.58	1.09	-0.87	0.0209		2.16	-2.39	-2.82	0.0034		0.11	1.66	-0.41	0.1427		146	151	63	195
MSMEG0726	heat shock protein [imported]			0.05	0.62	-0.29		-0.02	-0.12	1.19	0.3252		0.14	ND	4.64	ND		0.26	-2.06	1.65	0.0727		152	138	54	40
MSMEG0727	nuclear mitotic apparatus protein-retinoic acid receptor alpha fusion protein, putative			0.14	ND	1.3		0.55	-0.88	5.27	ND		-6	0.02	-0.33	ND		3.06	-1.14	0.93	ND		28	-2	-20	-48
MSMEG0728	conserved hypothetical protein			-1.34	-0.73	-0.09		-1.53	-2.58	-0.58	0.0536		-3.2	1.1	0.51	0.0923		ND	-0.78	0.13	ND		94	47	2	40
MSMEG0729	terminal oxygenase KshA, putative			-0.35	2.18	-0.23		0.31	1.17	0.86	0.3669		-0.63	1.6	0.07	0.3303		-1.94	-0.67	-0.03	0.3911		307	20	-199	3183
MSMEG0730	hypothetical protein			-0.01	-1.58	0.2		0.79	-0.19	3.77	0.0641		-3.57	6.02	-1.74	0.0701		ND	-2.35	1.6	ND		36	34	3	8
MSMEG0731	conserved hypothetical protein			-0.6	0.62	-0.21		-0.03	-0.32	-0.03	0.282		-0.4	-0.43	-0.92	0.1312		-2.48	-2.41	1.49	0.0197		2769	1776	2765	271
MSMEG0732	oxidoreductase, short chain dehydrogenase-reductase family			-0.05	-1.38	-0.65		0.43	0.93	0.11	0.087		0.2	1.09	0	0.1211		-4.09	-0.26	0.73	0.0566		482	155	164	76
MSMEG0733	conserved hypothetical protein			0.08	-0.33	0.1		0.09	-0.03	0.01	0.281		0.13	0.29	-0.02	0.2309		-0.17	-1.47	0.32	0.1648		380	242	280	165
MSMEG0734	RNA methyltransferase, TrmH family family			0.5	0.49	0.15		0.41	0.4	0.82	0.2911		0.61	-1.2	0.2	0.1493		ND	-0.51	1.15	ND		128	98	90	63
MSMEG0735	conserved hypothetical protein			0.2	0.15	0.1		-0.04	0.19	-0.07	0.2498		-0.06	-0.91	-0.64	0.1455		ND	-0.08	1.14	ND		211	203	94	118
MSMEG0736	conserved hypothetical protein			0.36	0.04	0.16		-0.13	0.09	-0.11	0.2349		-0.03	-2.93	-0.36	0.2265		-3.44	-1.52	0.78	0.0692		371	307	108	139
MSMEG0737	transcriptional regulator, LysR family, putative			-0.13	0.35	-1.14		0.76	1.09	1.49	0.072		1.18	3.78	-0.38	0.045		7.1	0.85	0.73	0.1296		56	33	112	9
MSMEG0738	xanthine dehydrogenase accessory factor, putative			0.57	ND	0.67		0.43	0.38	0.13	ND		-0.01	0.51	0.24	ND		1.42	0.64	-0.12	ND		239	212	251	317
MSMEG0739	carbon monoxide dehydrogenase, medium subunit, putative			-0.29	0.6	2.09		-0.13	-0.71	1.2	0.3917		2.71	-1.77	-3.66	0.0373		1.36	ND	-3.03	ND		-27	0	-2	-3
MSMEG0740	4Fe-4S binding domain protein			0.02	-1.08	-0.27		0.09	-0.26	1.32	0.0838		-0.65	-1.55	-1.75	0.0488		0.38	2.48	-0.45	0.1329		17	-12	-16	-48
MSMEG0741	carbon monoxide dehydrogenase, large subunit			1.12	0.65	0.57		5.1	0.1	1.35	0.2033		-1.06	-1.77	-1.42	0.1082		5.16	ND	-0.33	ND		-70	-24	-2	-23
MSMEG0742	carbon monoxide dehydrogenase accessory factor, putative			-0.6	-0.36	-0.61		-1.38	-1.71	1.49	0.0002		0.55	1.66	-2.5	0.033		5.78	1.89	1.48	0.063		70	18	-35	-5
MSMEG0743	ATPase, AAA family domain protein			-1.98	4.87	0.67		-0.03	-0.09	2.02	0.4235		-2.02	-2.33	-2.01	0.3361		-0.33	0.93	-0.31	0.3746		-15	18	0	-54
MSMEG0744	conserved hypothetical protein			-0.25	-1.47	0.44		1.42	-1.18	0.21	0.1237		0.36	-0.31	-2.13	0.0347		1.86	ND	-0.02	ND		-5	-10	-66	-59
MSMEG0745	VWA domain containing CoxE-like protein family			0.85	0.36	0.4		0.52	0.58	0.19	0.2942		0.38	-1.17	-2.18	0.1955		ND	0.76	0.15	ND		70	94	52	125
MSMEG0746	DedA family protein	dedA		0.15	-0.26	0.02		0.11	-0.16	0.05	0.2136		-0.05	0.57	-0.04	0.2449		-1.52	0.34	0.02	0.1207		400	577	284	407
MSMEG0747	fructose-bisphosphate aldolase, class II	fba		-0.84	1.32	-1		1.55	1.21	-0.38	0.1169		1.12	-0.09	-2.49	0.2093		0.29	0.91	-0.27	0.1714		105	136	38	61
MSMEG0748	conserved hypothetical protein			-0.71	1.42	-0.72		0.43	0.58	-0.24	0.2884		-0.03	-3.22	0.25	0.0341		ND	-0.07	1.45	ND		299	228	66	91
MSMEG0749	conserved hypothetical protein			0.25	0.29	0.31		1.08	1	0.12	0.1494		0.09	0.49	-0.23	0.4526		-0.15	-0.14	0.56	0.4953		366	864	247	372
MSMEG0750	cobalt-zinc-cadmium resistance protein			-0.03	-0.03	-0.52		0.55	0.51	-0.45	0.0187		-1.5	ND	4.13	ND		ND	ND	4.79	ND		63	78	-5	-12
MSMEG0752	hypothetical protein			0.32	0.51	0.23		1.2	0.84	0.87	0.0307		-0.68	-0.83	-3.2	0.15		-0.08	0.85	-0.11	0.4871		-47	-29	-43	-39
MSMEG0753	Sterol-regulatory element binding protein (SREBP) site 2 protease family			0.66	-0.35	0.46		-0.04	0.17	-0.09	0.3435		0.47	-0.1	0.63	0.2572		1.06	0.04	0.54	0.0542		658	262	96	141
MSMEG0754	conserved hypothetical protein			0.59	0.44	0.76		0.06	-0.03	0.17	0.0056		1.68	2.99	-2.96	0.0237		2.26	-1.14	0.31	0.2032		70	53	30	11
MSMEG0755	adenylosuccinate synthetase	purA		0.38	-0.21	0.04		-0.23	-0.25	0.56	0.1616		-0.12	-0.79	-0.06	0.2883		-0.53	-0.79	1.41	0.073		823	213	360	174
MSMEG0756	thioesterase family protein domain protein			-0.19	-0.31	0.2		-1.06	-1.05	1.07	0.0078		-0.13	-0.23	0.55	0.0141		-0.86	-1.02	1.42	0.0023		722	410	526	465
MSMEG0757	ferredoxin 1-related protein			0.46	-0.58	0.37		0.37	0.8	0.11	0.2879		0.33	-0.37	-0.63	0.1859		-0.5	-0.39	0.51	0.1625		227	403	80	127
MSMEG0758	cytochrome p450 fas1			0.24	1.03	4.43		1.46	1.18	-0.54	0.3215		0.15	0.31	0.88	0.1521		0.74	-0.83	-0.4	0.2352		107	415	458	194
MSMEG0759	membrane protein, MmpL family, putative			0.08	-0.24	0.04		-0.05	0.15	0.19	0.1457		-0.07	-3.56	-0.07	0.2098		-4.63	0.11	0.64	0.1552		470	413	91	211
MSMEG0760	Na+-H+ antiporter			0.55	0.45	0.06		-0.09	0.28	0.1	0.1545		0.05	-0.96	0.71	0.3023		-2.56	0.13	0.49	0.2065		247	258	119	173
MSMEG0761	phosphoribosylglycinamide formyltransferase 2			0.31	3.5	0.13		0.05	0.01	0.09	0.1874		0.61	0.25	-1.42	0.3635		ND	-0.37	1.05	ND		359	540	215	282
MSMEG0762	hypothetical protein			0.05	-0.13	0.2		-0.18	-0.15	-0.21	0.1075		0.07	-0.79	-0.48	0.1334		ND	-0.79	1.4	ND		218	261	127	136
MSMEG0763	O-succinylhomoserine sulfhydrylase	metZ		0.6	-0.18	0.04		0.17	0.11	0.99	0.2826		-0.19	0.7	0.25	0.3039		ND	-1.46	2.21	ND		1261	171	253	59
MSMEG0764	hypothetical protein			0.28	0.15	0.07		0.25	0.25	0.65	0.1844		0.4	0.93	-2.18	0.114		-2.55	-2.07	1.97	0.0018		305	293	305	101
MSMEG0765	short chain dehydrogenase family protein [imported]			-0.65	2.35	3.59		1.63	ND	1.21	ND		-4.42	0.49	-2.45	0.392		4.71	ND	-0.43	ND		-4	-46	262	-183
MSMEG0766	conserved hypothetical protein			-0.13	1.66	-0.09		0.86	-1.94	0.9	0.0422		0.17	0.16	-2.94	0.3444		0.16	-1.99	-0.32	0.0051		-87	-7	-33	-20
MSMEG0767	acetyltransferase, GNAT family family			0.11	0.24	-0.2		0.1	0.65	1.36	0.1495		-1.36	-1.76	3.87	0.0634		-0.17	2.6	5.42	0.1192		-28	-6	-14	-45
MSMEG0768	bacterial luciferase family protein			0.05	0.33	-0.53		0.38	0.24	0.39	0.1574		-0.74	15.28	-3.77	0.1304		-1.33	2.28	-0.86	0.009		38	42	16	40
MSMEG0770	hypothetical protein			0.68	-0.4	1.26		3.3	0.91	-1.42	0.0972		4.54	-0.55	-2.81	0.0696		16.87	-1.99	-1.4	0.1698		53	40	21	-7
MSMEG0771	metallo-beta-lactamase superfamily protein			0.01	-0.01	-0.02		0.51	0.66	-0.05	0.0728		0.54	0.36	0.21	0.0257		0.09	1.28	-0.57	0.1013		436	563	324	703
MSMEG0772	F420-dependent glucose-6-phosphate dehydrogenase	mer-2		0.47	0.13	0.59		0.29	0.49	0.07	0.3473		0.3	1.94	-0.21	0.3045		ND	-0.09	0.78	ND		559	1387	595	640
MSMEG0773	transcriptional regulator, GntR family			1.2	ND	2.88		-0.29	0.22	-0.14	ND		-0.41	0.45	ND	ND		ND	ND	1.71	ND		184	124	74	-56
MSMEG0774	3-oxoacyl-(acyl-carrier-protein) reductase			-0.06	-0.16	4.5		-0.09	-0.92	5.35	0.0655		ND	15.28	2.05	ND		ND	-0.52	0.99	ND		149	30	105	13
MSMEG0775	conserved hypothetical protein			0.43	6.09	0.26		2.13	-0.55	8.44	0.3754		-0.76	-1.08	ND	ND		0.76	1.18	4.15	0.4684		-50	-8	-9	29
MSMEG0776	amino acid permease family protein			-0.56	1.16	-0.01		0.3	-0.57	0.24	0.3611		1.6	7.61	-5.2	0.0344		6.98	2.71	-7.81	0.0551		3	19	27	34
MSMEG0777	aminotransferase, class III			-1.16	-0.37	-1.42		0.35	0.79	-1.47	0.0364		1.52	3.92	-6.17	0.0392		ND	-0.05	-0.65	ND		289	251	299	186
MSMEG0778	phosphate acetyltransferase	pta		-0.61	-0.07	-0.14		-0.05	-0.06	-1.03	0.0817		0.65	-0.56	-0.07	0.0742		ND	-0.92	-0.01	ND		248	158	104	105
MSMEG0779	acetate kinase	ackA		0	-0.38	-0.28		-0.05	0.2	0.15	0.0785		-0.17	-1.85	-2.04	0.0774		ND	-0.76	0.18	ND		169	126	69	95
MSMEG0780	conserved hypothetical protein			0.02	1.96	0.21		4.44	-0.78	1.26	0.2359		0.55	0.53	-1.69	0.4223		1.49	-1.3	4.1	0.1774		-57	-8	-35	-42
MSMEG0781	serine-threonine protein kinase			0.67	9.31	4.14		-0.66	0.46	0.17	0.118		-0.71	0.98	-2.36	0.1588		ND	0.19	ND	ND		62	58	31	44
MSMEG0782	glnH	glnH		0.16	0.45	0.32		-0.68	0.04	0.77	0.2981		-0.02	0.76	0.41	0.2903		ND	-0.91	1.49	ND		165	68	58	55
MSMEG0783	conserved hypothetical protein			-0.32	0.02	0.03		0.06	0.07	-0.32	0.0697		-0.02	-0.21	-1.56	0.1243		-0.52	0.1	-0.18	0.1417		205	163	145	152
MSMEG0784	mutT3	mutT3		0.15	0.28	0.66		0.27	0.66	-0.25	0.4597		2.58	2.66	-1.22	0.0504		-0.99	0.03	1.15	0.1902		194	263	408	142
MSMEG0785	thiamine-phosphate pyrophosphorylase	thiE		0.04	3.9	-0.06		0.71	ND	1.64	ND		-1.45	-1.06	-2.04	0.4494		-0.43	0.77	0.75	0.3281		-31	-13	-19	-22
MSMEG0786	glycine oxidase ThiO	thiO		-0.17	-0.29	-0.19		0.34	0.34	-0.37	0.0019		0.33	1.28	-0.03	0.1028		0.08	-0.15	0.11	0.0137		539	911	808	570
MSMEG0787	thiamine biosynthesis protein ThiS	thiS		0.3	0.23	0.12		-0.08	0.31	-0.05	0.2457		0.12	0.62	-2.58	0.1917		-0.32	0.37	-0.5	0.1172		690	387	272	435
MSMEG0788	thiazole biosynthesis protein ThiG	thiG		0.55	-0.39	0.96		0.1	0.12	-0.16	0.2947		0.72	1.1	-0.33	0.3168		0.37	0.16	-0.15	0.371		2928	1859	2269	1774
MSMEG0789	GDSL-lipase, putative			0.05	-0.07	-0.02		0.15	0.13	0.05	0.0514		0.1	0.93	-0.19	0.1447		0.6	0.51	-0.4	0.0043		797	791	1536	1705
MSMEG0790	COG1131:ABC-type multidrug transport system, ATPase component			-0.45	-0.12	-0.17		-0.15	-0.22	0.23	0.0146		-0.01	0.14	0.31	0.0146		-0.56	-0.08	-0.13	0.0938		1059	606	704	699
MSMEG0791	conserved hypothetical protein			0.35	-0.4	-0.06		0.03	0.01	0.5	0.2543		0.11	-1.11	0.17	0.2212		0.26	0.16	0.06	0.2048		827	338	207	342
MSMEG0792	hypothetical protein			-0.41	-0.03	3.35		0.38	-2.26	-0.25	0.4985		-2.5	-2.66	-2.56	0.1564		7.29	-0.16	1.65	0.2735		46	40	12	34
MSMEG0793	hypothetical protein			0.07	0.09	-1.42		1.2	-0.9	-0.83	0.0425		0.79	-0.8	-0.47	0.053		1.67	-2.98	0.37	0.0176		41	10	-6	-9
MSMEG0794	hypothetical protein			-2.45	0.6	0.04		-1.88	-0.29	5.7	0.1083		-1.06	15.28	-2.64	0.1082		4.15	-1.18	1.04	0.1478		5	4	-5	-6
MSMEG0797	conserved hypothetical protein			-0.44	0.25	-0.14		0.3	0.96	-1.1	0.0176		-1.86	2.25	-0.72	0.0295		-0.14	ND	1.21	ND		77	67	10	-7
MSMEG0798	hydrolase	lpqL		0.06	-0.44	0.09		0.17	0.33	-0.2	0.1343		-0.16	0.11	-1.4	0.1043		-2.72	0.21	-0.03	0.1576		208	273	200	198
MSMEG0799	hydrolase	lpqL		0.07	0.13	-0.37		0.83	0.86	0.26	0.0017		-0.08	-0.87	0.47	0.0912		-3.71	-1.03	3.63	0.0505		422	151	79	34
MSMEG0800	pks10	pks10		-1.25	-0.04	-0.66		-1.02	-0.02	0.63	0.1009		0.02	ND	-1.16	ND		ND	-2.52	-1.16	ND		98	52	-3	-27
MSMEG0801	Isoprenylcysteine carboxyl methyltransferase (ICMT) family family			0.22	0.26	0.58		1.91	-0.38	1.53	0.0898		-1.32	-0.96	-4.2	0.0935		1.34	1.57	0.1	0.1867		-24	-14	-19	-34
MSMEG0802	Monooxygenase family			-0.19	-0.23	-0.06		0.93	0.51	-0.75	0.0087		-1.01	-1.2	-2.17	0.0175		1.62	ND	-0.8	ND		39	26	-12	-39
MSMEG0803	uracil-xanthine permease	b1006		0.38	0.25	1.69		0.09	0.22	-0.14	0.1583		0.05	-0.28	-0.22	0.1614		-0.05	-0.37	1.28	0.1666		459	243	143	158
MSMEG0804	amino acid permease family protein			0.8	-1.16	0.55		0.28	0.61	-0.19	0.3646		-0.13	0.94	-0.81	0.2807		0.5	0.03	-0.08	0.4091		187	202	392	189
MSMEG0805	conserved hypothetical protein			0	-4.66	0.24		0.16	0.21	-0.73	0.1745		-1.02	ND	-2.68	ND		ND	ND	0.37	ND		129	132	179	50
MSMEG0806	probable regulatory protein, putative			0.03	0.51	0.07		0.67	0.69	-1.91	0.1069		1.33	1.74	0.18	0.0746		-0.14	-1.64	-0.36	0.1233		118	86	129	39
MSMEG0807	hypothetical protein			0.21	0.33	0.1		-0.16	0.05	-0.23	0.3114		-0.27	-3.05	1.23	0.1165		-0.14	0.72	-0.05	0.3003		687	1046	368	1089
MSMEG0808	conserved hypothetical protein			-0.18	0.24	0.39		2.56	2.7	-4.58	0.014		-0.82	2.92	-0.55	0.1129		0.62	1.52	1.24	0.0116		55	42	17	-6
MSMEG0809	transcriptional regulator, LysR family, putative			-0.99	2.79	16.25		0.42	-0.42	2.55	0.1971		-0.51	0.48	-2.81	0.2002		1.41	-1.35	0.49	0.233		-4	6	-19	-37
MSMEG0810	major facilitator family transporter			-0.08	1.3	5.75		1.26	0.05	3.08	0.2706		-2.8	-1.44	-1.65	0.4378		0.17	7.15	1.14	0.4427		-30	28	10	6
MSMEG0811	peptidase, M20-M25-M40 family			-0.64	0.71	3.52		-0.42	-0.51	2.55	0.4754		2.45	1	-3.32	0.2052		ND	0.01	-1.03	ND		16	17	5	7
MSMEG0812	glutamyl-tRNA(Gln) amidotransferase subunit A			-0.5	0.5	-0.15		-0.04	-0.64	2.19	0.1379		-0.4	-3.13	-3.52	0.0483		7.13	0.73	-1.74	0.1421		66	36	11	42
MSMEG0813	hypothetical protein			-0.56	0.66	-0.58		-1.86	ND	ND	ND		-0.47	-0.27	-1.42	0.1673		2.68	-0.45	-2.98	0.1052		78	19	-7	32
MSMEG0814	cytochrome P450 [imported]			0.57	0.52	0.09		-1.8	0.16	-0.31	0.2568		-0.44	-2.23	-4.02	0.1293		ND	ND	-0.23	ND		69	3	45	9
MSMEG0815	conserved hypothetical protein			0.07	0.5	0.41		-0.07	-0.32	-0.07	0.1106		0.14	0.68	0.07	0.437		1.03	0.7	-0.74	0.0842		1087	1369	2893	2408
MSMEG0816	conserved hypothetical protein			1.08	0.31	0.21		0.32	0.48	0.24	0.2917		0.59	1.37	0.27	0.3451		1.71	1.61	-0.37	0.085		2832	4472	11281	7082
MSMEG0817	phosphomethylpyrimidine kinase	thiD		1.45	0.02	-0.03		0.52	0.45	-0.04	0.379		0.14	1.61	-0.32	0.4138		2.45	1	-1.06	0.0006		1547	1558	1786	1855
MSMEG0818	thiamin biosynthesis protein ThiC			0.68	1.31	-0.32		1.22	1.5	-0.27	0.0347		1.78	2.26	0.23	0.0172		2.71	2.52	-1.52	0.0104		3335	3966	9297	10089
MSMEG0819	drug transport protein, putative			-1.02	0.99	0.55		-0.65	-0.38	0.78	0.2914		0.57	-2.29	0.76	0.0666		-0.19	1.23	0.94	0.0901		-1	13	12	27
MSMEG0820	hypothetical protein			0.07	1.14	8.49		0.43	0.19	-0.11	0.193		-0.34	2.98	-3.84	0.3532		6.85	1.79	0.5	0.4847		52	61	5	5
MSMEG0821	hypothetical protein			-0.13	0.16	0.75		0.13	0.37	0.42	0.4134		0.16	0.98	0.17	0.354		1.33	0.14	-0.3	0.3135		192	256	349	393
MSMEG0822	hypothetical protein			-0.7	-0.82	-0.08		1.53	0.53	0.61	0.0431		-0.31	-0.67	-4.37	0.0823		1.42	0.05	3.12	0.0459		-27	-33	-31	-35
MSMEG0823	endodeoxyribonuclease VII, large subunit	xthA		-0.53	0.01	-0.7		1.09	1.17	-1.1	0.0076		2.04	-0.52	-3.44	0.0748		ND	-0.49	0.09	ND		127	183	92	64
MSMEG0824	3-oxoacyl-acyl carrier protein reductase	fabG		0.05	1.02	4.14		0.25	4.69	1.82	0.397		-4.18	2.41	-1.73	0.32		ND	9.52	0.29	ND		-25	-18	-48	-110
MSMEG0825	acetyltransferase, GNAT family family			0.23	0.47	0.16		-0.26	-0.11	1.74	0.2778		-0.77	-2.26	2.34	0.0466		ND	-0.73	1.07	ND		166	97	37	91
MSMEG0826	peptide deformylase	def		0.1	0.27	0.06		0.25	0.3	0.1	0.0867		-0.15	-0.09	0.57	0.299		ND	-0.09	0.58	ND		513	972	262	557
MSMEG0827	conserved hypothetical protein			0.32	0.28	1.12		0.62	1.01	-0.09	0.4989		0.22	1.26	-0.04	0.4606		1.13	-0.06	0.04	0.3958		521	1463	912	689
MSMEG0828	conserved hypothetical protein			0.13	-0.11	-0.11		-0.36	-0.33	-0.04	0.0424		-0.52	-0.4	0.79	0.0301		-2.54	-0.2	0.23	0.14		592	632	306	550
MSMEG0829	copper-zinc superoxide dismutase	sodC		0.06	0.43	0.63		0.1	0.56	0.09	0.3043		-0.08	0.12	1.19	0.3754		0.59	0.78	0.06	0.3973		1083	1874	1187	1879
MSMEG0830	Glutamate-cysteine ligase family 2(GCS2) family			0.32	1.06	0.39		0.12	0.06	-0.12	0.0977		0.17	0.03	0.25	0.1376		0.01	-0.15	0.05	0.0582		767	1327	936	1072
MSMEG0831	hypothetical protein			0.14	-0.19	0.08		-0.02	-0.2	-0.58	0.159		-1.38	9.74	-0.06	0.1784		ND	-2.99	4.72	ND		380	194	77	41
MSMEG0832	transcription regulator			0.63	0.52	0.83		-0.43	0.54	-0.41	0.1292		0.88	0.83	-0.46	0.4024		2.37	1.2	-0.88	0.1185		95	54	45	39
MSMEG0833	ATP-dependent protease La (LON) domain subfamily			0.5	0.48	5.73		2.38	1.54	-0.65	0.3888		3.39	3.36	-3.2	0.3054		-0.13	ND	1.84	ND		48	157	110	4
MSMEG0834	hypothetical protein			0.93	-0.29	-0.17		0.14	0.18	0.83	0.3572		-0.51	4.13	1.28	0.1633		-4.8	0.11	2.35	0.0773		674	127	80	123
MSMEG0835	hypothetical protein			0.29	0.02	-0.05		-0.24	-0.97	0.62	0.1096		-0.46	-1.41	-0.29	0.1201		-3.8	0.53	1.64	0.0807		161	48	108	50
MSMEG0836	Multisubunit Na+-H+ antiporter			-0.29	-0.16	-0.06		-0.55	-0.99	-0.13	0.0631		-0.05	-0.31	-0.78	0.0336		-0.02	-0.77	0.04	0.1085		887	355	1264	458
MSMEG0837	Multisubunit Na+-H+ antiporter, MnhF subunit			0.23	0.9	0.19		-0.06	-0.35	0.39	0.2507		0.39	0.82	0.31	0.2371		-1.11	-0.29	0.08	0.4564		384	400	598	400
MSMEG0838	COG1863:Multisubunit Na+-H+ antiporter			-0.07	0.18	0		-0.27	-0.39	0.11	0.0409		0.6	1.42	-0.21	0.0709		-0.09	-0.75	0.7	0.0505		543	356	610	278
MSMEG0839	Na+-H+ antiporter, MnhD component	mnhD		0.21	0.55	0.16		-0.02	-0.04	0.51	0.3392		0.52	0.91	0.35	0.0145		-3.7	-0.19	0.9	0.1883		326	405	409	217
MSMEG0840	Multisubunit Na+-H+ antiporter			-0.12	0.1	0.38		-0.23	-0.22	0.07	0.4086		0.5	0.83	-0.37	0.096		-3.48	0.2	0.25	0.2144		242	243	333	180
MSMEG0841	Na+-H+ antiporter subunit			-0.11	7.86	0.21		0.63	1.26	0.76	0.2695		-0.57	-1.03	-2.95	0.3666		0.09	0.28	-0.09	0.2142		377	-40	-53	-56
MSMEG0842	FAD monooxygenase, PheA-TfdB family VC1945 [imported]			0.44	0.45	0.18		1.02	-0.92	ND	ND		-2.53	-3.3	-1.92	0.0105		-1.14	3.99	-0.14	0.1643		-13	20	2	-68
MSMEG0843	conserved hypothetical protein			-0.44	-0.02	0.19		-0.5	0.3	-0.43	0.078		7.05	0.46	-0.61	0.178		1.57	0.06	0.48	0.1619		42	40	-3	29
MSMEG0844	transporter, NadC-P-Pho87 family	arsA		0.21	0.14	0.36		0.11	-0.34	-0.22	0.44		-0.98	15.28	0.61	0.1924		3.43	-1.7	-0.08	0.1384		375	85	49	2
MSMEG0845	CBS domain protein			0.35	0.59	0.04		0.08	0	-0.08	0.1345		0.09	-3.11	0.37	0.207		0.37	0.62	-0.41	0.1777		457	499	324	711
MSMEG0846	conserved hypothetical protein			-0.27	0.26	0.07		0.08	-0.21	-0.47	0.1198		-0.21	-1.02	-0.1	0.0939		0.12	0.91	-0.77	0.0131		297	272	207	457
MSMEG0847	sensor histidine kinase VC1276 [imported]			-0.29	0.27	0.02		-0.13	-0.04	-0.1	0.3448		-0.24	-1.75	-0.29	0.0882		ND	-0.77	0.43	ND		187	172	79	132
MSMEG0848	DNA-binding response regulator, LuxR family			-0.53	1.22	-0.55		0.39	-0.07	2.34	0.2636		-2.07	-2.07	0.49	0.0571		1.42	-3.15	1.41	0		54	41	22	-1
MSMEG0849	conserved hypothetical protein			0.32	0.44	0.05		-0.75	-1.65	0.22	0.0967		-2.97	ND	-5.55	ND		ND	ND	ND	ND		163	97	2423	-96
MSMEG0850	conserved hypothetical protein			3.42	3.1	1.27		0.83	8.77	1.11	0.3647		-2.06	1.06	-2.71	0.3008		3.28	-2.49	0.38	0.0648		-24	-18	-42	-36
MSMEG0851	Aha1 domain family			0.53	0.52	0.34		0.07	0.6	-0.01	0.1404		0.15	-2.9	0.71	0.2201		-3	0.29	0.49	0.2233		254	289	147	193
MSMEG0852	cell division control protein 48, AAA family	cdc48-1		0.54	-0.03	0.19		0.35	0.41	0.9	0.1761		0.67	-1.28	0.27	0.1682		-2.65	-1.56	2.34	0.0043		714	254	119	69
MSMEG0853	CDP-diacylglycerol--serine O-phosphatidyltransferase			0.91	-0.67	0.35		-0.1	0.1	0.41	0.4974		-0.15	0.47	0.4	0.4108		-1.26	0.09	0.71	0.0345		1598	269	390	267
MSMEG0854	phosphatidylserine decarboxylase	psd		0.96	0.12	0.94		0.42	0.44	0.27	0.2206		-0.22	0.59	0.82	0.37		0.01	0.11	0.64	0.1354		304	330	461	278
MSMEG0855	moaA3	moaA3		0.37	0.43	0.07		0.23	0.29	-0.06	0.0742		-0.28	-1.2	0.85	0.1183		-0.78	-0.6	0.58	0.0355		418	578	238	288
MSMEG0856	oxidoreductase, short-chain dehydrogenase-reductase family			0.44	0.74	0.71		0.23	0.7	-0.19	0.0999		-0.24	-0.24	0.68	0.1069		-1.22	-0.92	0.23	0.3539		352	413	578	136
MSMEG0857	Bacterial membrane flanked domain family			0.27	0.02	0.43		-0.31	0.25	0.28	0.3809		0.45	1.98	0.4	0.1909		ND	ND	-0.04	ND		128	97	42	-19
MSMEG0858	Bacterial membrane flanked domain family			1.42	0.21	0.75		0.08	0.25	-0.06	0.1171		-0.1	-1.05	0.13	0.3113		ND	-0.45	2.09	ND		173	232	120	110
MSMEG0859	haloacid dehalogenase-like hydrolase, putative			-0.78	0.1	-0.05		0.41	0.95	-0.25	0.0475		0.55	1.3	-0.34	0.0408		-2.27	-0.23	0.61	0.1459		336	257	120	92
MSMEG0860	RNA helicase, putative			0.34	0.51	0.43		0.21	0.38	-0.16	0.0264		0.04	-1.59	0.33	0.3254		-0.88	-0.23	0.72	0.264		301	389	256	184
MSMEG0861	hypothetical protein			-1.04	0.38	0.56		-1.17	-1.06	-1.56	0.0544		-1.65	-1.47	-5.52	0.061		8.53	-1.12	-2.98	0.129		44	9	-7	16
MSMEG0862	hypothetical protein			0.04	0.47	0.11		0.81	-0.21	-0.23	0.2785		1.49	-0.46	-0.42	0.1592		-0.06	3.45	-1.3	0.1233		-42	5	-4	-51
MSMEG0863	hypothetical protein			-0.11	0.2	0.24		1.13	-0.15	1.37	0.1006		-2.83	-1.87	-3.37	0.0152		0.39	3.59	-0.26	0.1706		-83	-15	1	-72
MSMEG0864	aldehyde oxidase and xanthine dehydrogenase family protein			0.76	1.59	-0.11		1.4	0.02	ND	ND		-0.28	0.66	-3.39	0.3345		0.46	1.51	-2.58	0.2541		-1535	31	-560	-396
MSMEG0865	oxidoreductase, molybdopterin-binding subunit			-0.28	2.27	-0.16		-2.08	-0.15	0.53	0.4168		-2.1	1.85	4.66	0.1371		16.87	2.43	0.4	0.1995		-12	32	-52	15
MSMEG0866	iron-sulfur cluster-binding protein			0.56	1.85	-1.7		-1.51	-0.78	-0.5	0.2708		-0.94	0.46	ND	ND		0.53	-2.6	0	0.1242		-13	2	47	-12
MSMEG0867	hypothetical protein			ND	0.37	0.38		1.69	0.07	-0.06	ND		-0.88	-1.28	-1.29	ND		6.66	3.5	-0.93	ND		-15	-6	-8	-11
MSMEG0868	transcriptional regulator, GntR family			-0.39	0.19	0.12		0.36	5.28	-0.37	0.1591		-1.16	-1.27	-3.43	0.0501		0.12	-0.85	-0.77	0.003		67	28	-2	-4
MSMEG0869	cis,cis-muconate transport protein MucK, putative			-0.18	0.29	-0.34		-1.38	-0.02	-0.08	0.2003		-1.36	1.08	-2.91	0.0626		1.62	0.44	2.27	0.0852		117	42	9	8
MSMEG0870	dihydrodipicolinate synthase family protein			0.46	0.25	0.88		0.05	0.21	0.3	0.0824		-0.18	1.06	0.15	0.4481		2.58	-0.62	1.07	0.1421		140	152	33	50
MSMEG0871	oxidoreductase, short-chain dehydrogenase-reductase family			-0.01	-0.2	0.43		-0.02	0.03	0.04	0.413		-0.99	-1.29	0.53	0.0839		-1.12	-0.37	0.33	0.1376		394	350	199	300
MSMEG0872	transcriptional regulator, TetR family domain protein			0.01	-0.07	0.29		0.22	0.23	-0.16	0.2197		-0.22	-1	-1.13	0.056		0.79	-3.13	3.12	0.0475		165	182	29	12
MSMEG0873	60 kd chaperonin , fragment			0.44	0.2	0.45		-0.21	0.03	0.05	0.0294		-0.08	-0.65	0.64	0.3696		0.06	0.09	-0.01	0.0471		15093	28588	12509	28496
MSMEG0874	conserved hypothetical protein			0.08	0.04	0.71		0.43	0.05	1.11	0.0886		0.07	8.08	0.26	0.2285		-2.13	-0.58	2.78	0.0463		396	73	53	30
MSMEG0875	conserved hypothetical protein			0.38	0.09	-0.1		0.57	0.43	0.07	0.026		-0.7	ND	-0.1	ND		16.87	0.61	0.91	0.1853		170	100	33	66
MSMEG0876	conserved hypothetical protein			0.88	0.54	3.28		-0.3	0.28	-0.23	0.1393		-0.42	-0.91	-0.26	0.2079		-2.08	-0.4	-0.24	0.3251		132	85	40	55
MSMEG0877	glyoxalase family protein			1.02	-0.79	0.75		0.77	0.78	0.5	0.3094		-0.74	-0.59	-1.32	0.1842		0.85	-0.77	5.63	0.1472		109	110	19	19
MSMEG0878	conserved hypothetical protein			0.76	0.5	2.48		5.65	-1.75	1.83	0.1884		0.49	0.91	-0.84	0.2476		0.77	3.55	-0.55	0.4104		25	-17	-49	-69
MSMEG0879	serine-threonine protein kinase			0.18	-0.33	0.59		0.62	0.54	3.56	0.1054		2.85	-1.81	-0.4	0.1108		2.65	-0.83	0.35	0.1433		54	49	-3	-9
MSMEG0880	conserved hypothetical protein			0.04	0.16	0.13		0.15	0.1	-0.17	0.3213		0.05	-0.16	-0.09	0.2677		-0.11	0.17	0.06	0.4638		435	635	357	577
MSMEG0881	hypothetical protein			1	0.09	ND		-0.21	0.25	-2.34	ND		0.47	1.02	0.41	ND		ND	-5.89	1.42	ND		83	72	15	-16
MSMEG0882	gabD1	gabD1		0.49	-0.13	0.15		-0.47	-0.67	0.42	0.1392		-2.12	-2.83	2.43	0.0135		-4.95	-3.04	2.3	0.0197		579	533	105	133
MSMEG0883	blr7676			-0.26	-0.12	-0.05		0.19	0.18	-0.35	0.0059		-0.16	-1.98	0.22	0.1268		-4.42	0.01	0.2	0.1886		264	209	86	118
MSMEG0884	pvdS	pvdS		-0.88	0.74	0.59		3.37	ND	1.53	ND		-1.7	ND	-7.07	ND		1.91	-3.13	-0.37	0.1114		11	-11	193	-43
MSMEG0886	hypothetical protein			0.74	0.39	0.89		0.82	0.63	0.84	0.1892		-0.42	0.16	-1.13	0.3014		ND	-0.93	1.36	ND		149	68	59	13
MSMEG0887	hypothetical protein			-0.06	0.05	0.23		0.97	0.13	0.98	0.0784		0.08	ND	4.39	ND		-2.08	-0.52	-0.61	0.1121		30	35	34	35
MSMEG0888	oxidoreductase, putative			-0.73	0.04	-0.41		-3.16	-1.06	0.05	0.1169		ND	ND	ND	ND		-4.15	-0.78	-0.58	0.1211		109	20	-12	59
MSMEG0889	transcriptional regulator, GntR family			-0.26	0.12	-0.55		0.14	0.21	-0.07	0.0695		0.45	-0.05	-1.71	0.1464		-0.8	0.22	0.08	0.0837		263	219	100	196
MSMEG0890	metabolite-proton symporter			0.2	-0.85	0.57		0.23	0.69	1.08	0.1285		0	-0.06	0.19	0.4048		3.41	-0.21	0.28	0.1615		437	85	-78	-23
MSMEG0891	hypothetical protein			-0.38	1.49	-1.27		0.47	0.67	0.82	0.245		0.01	-0.13	0.56	0.3929		-2.74	0.45	0.42	0.2057		124	66	45	54
MSMEG0892	T10O22.24	gatY		-0.08	0.3	-0.17		0.33	0.47	1.19	0.1094		0.68	0.24	-0.62	0.1075		-0.81	0.49	0.25	0.0682		550	146	133	138
MSMEG0893	prolyl oligopeptidase family protein	pep		0.79	-0.09	-0.03		-0.44	-0.14	0.29	0.391		-0.81	ND	2.14	ND		ND	-0.52	2.3	ND		611	115	83	112
MSMEG0894	aldehyde dehydrogenase family protein			0.96	-1.47	0.86		0.43	-0.31	0.04	0.4385		-1.3	-2.35	-0.49	0.2161		-0.51	-0.32	-0.04	0.4259		178	123	172	233
MSMEG0895	Protein of unknown function (DUF779) family			0.48	0.5	0.55		0.07	0.01	0.13	0.002		-0.52	-2.17	0.87	0.1556		-2.16	-1	1.37	0.0532		472	629	267	205
MSMEG0896	cyclopropane-fatty-acyl-phospholipid synthase 1			-0.92	1.39	-0.39		-1.01	-0.05	0.87	0.3003		-2.75	-0.18	-2.73	0.1757		2.43	-0.5	-0.82	0.2113		-9	9	-19	-51
MSMEG0897	dihydrolipoamide dehydrogenase	lpdA		0.29	0.55	0.62		0.2	0.3	0.21	0.0559		-0.37	0.18	1.13	0.4041		-0.08	-0.4	0.86	0.3985		743	1218	887	475
MSMEG0898	conserved hypothetical protein			0.08	0.25	0.01		-0.01	-0.02	-0.15	0.3435		-0.66	0.02	0.55	0.1887		0.48	-0.07	0.09	0.3064		475	542	479	711
MSMEG0899	conserved hypothetical protein			0.16	-0.27	-0.08		0.53	0.29	1.4	0.0719		-0.21	0.03	0.78	0.1171		-0.16	0.05	0.97	0.1401		331	94	44	55
MSMEG0900	transcriptional regulator, Cro-CI family			-0.37	-0.03	-0.13		0.28	0.43	-0.45	0.0043		0.75	1.32	-3.62	0.0661		-3.19	0.43	-2.4	0.0693		119	65	122	90
MSMEG0901	hypothetical protein			-0.1	ND	0.95		0.12	0.04	1.37	ND		-0.12	2.18	-1.66	ND		ND	-1.42	-0.66	ND		52	43	26	15
MSMEG0902	hypothetical protein			-0.57	1.65	0.57		2.33	0.31	1.34	0.2963		-3.26	-1.42	-1.49	0.1693		-0.22	5.92	0.12	0.1956		-62	-19	-5	-9
MSMEG0903	conserved hypothetical protein			-0.01	2.34	-0.11		0.04	0.64	-0.26	0.2871		0.95	-1.16	-3.3	0.2536		ND	1.21	-0.49	ND		284	205	145	272
MSMEG0904	isocitrate lyase	aceA		-1.88	0.48	-1.25		0.37	-0.21	-1.23	0.1168		2.86	3.25	-3.14	0.0113		1.02	-0.54	-1.39	0.0878		303	256	2054	268
MSMEG0905	fadB2	fadB2		1.14	-2.81	0.47		-0.09	0.06	-0.16	0.3592		0.16	0.97	-0.82	0.2682		0.35	-0.25	-0.05	0.3328		835	304	2779	392
MSMEG0906	methoxy mycolic acid synthase 1	umaA1		0.64	0.56	0.28		-0.33	-0.36	-0.1	0.0129		-0.35	-0.15	-0.02	0.0096		-0.49	-0.97	1.04	0.1637		733	716	982	639
MSMEG0907	conserved hypothetical protein			0.55	ND	0.3		0.32	0.17	0.64	ND		-1.76	5.34	0.26	ND		ND	-3.34	1.79	ND		123	77	-23	9
MSMEG0908	Domain of unknown function (DUF344) family			0.06	0.34	0.16		0.09	0.29	0	0.1972		-0.18	-3.12	0.56	0.1616		ND	-1.01	1.43	ND		379	438	149	164
MSMEG0909	transcriptional regulator, TetR family			-1.16	-0.17	-0.66		-0.07	0.3	-1.34	0.0539		-0.11	0	-0.25	0.0685		1.26	-0.41	0.2	0.0772		305	231	103	97
MSMEG0910	Protein of unknown function (DUF445) superfamily			0.53	-0.76	0.56		0.04	3.79	0.89	0.2235		-0.17	0.13	1.22	0.2068		-0.81	2.12	1.17	0.1326		-506	271	163	-291
MSMEG0911	Helix-turn-helix domain protein			-0.63	0.11	-0.38		-0.07	-0.31	-0.72	0.0629		0.52	-0.07	-1.16	0.1028		-3.44	0.21	-0.59	0.146		367	351	300	311
MSMEG0912	conserved hypothetical protein			-1.27	0.36	-1.48		0.09	-0.08	0.25	0.1341		0.67	0.49	0.06	0.0801		1.12	1.92	-1.65	0.0176		1260	873	882	2615
MSMEG0914	deoxyribose-phosphate aldolase	deoC		0.36	0.35	0.82		-0.66	-0.75	-0.03	0.4744		-0.89	-1.31	0.51	0.2019		ND	-3.11	3.07	ND		395	396	257	44
MSMEG0915	conserved hypothetical protein			0.47	0.06	0.36		-0.15	-0.29	0.16	0.3125		-0.11	-0.08	0.28	0.1682		-0.19	-0.59	0.03	0.4661		433	446	472	473
MSMEG0916	carbon-nitrogen hydrolase family protein, putative			-0.03	0.1	0.02		-0.15	-0.08	0.07	0.165		-0.19	0.13	-0.13	0.0805		0.9	1.01	-0.04	0.0874		472	442	227	757
MSMEG0917	conserved hypothetical protein			1.39	0.05	0.46		0.53	0.68	1.98	0.3007		-0.25	1.13	-1.26	0.3795		ND	-1.81	4.57	ND		109	46	59	26
MSMEG0918	hypothetical protein			ND	1.79	-0.04		1.27	-1.79	0.37	ND		0.25	-0.02	-0.49	ND		0.58	ND	0.95	ND		-7	-25	-31	-77
MSMEG0919	conserved hypothetical protein			0.14	-1.85	0.13		0.31	0.69	-2.04	0.0811		-0.28	0.88	-1.4	0.1034		ND	-2.74	1.53	ND		166	100	51	11
MSMEG0920	UDP-N-acetylenolpyruvoylglucosamine reductase	murB		-0.26	-0.81	0.14		0.09	0.28	-0.09	0.1511		0.51	-0.03	-0.84	0.0013		ND	-2.38	1.07	ND		224	202	142	73
MSMEG0921	lppS, putative			-0.14	-0.42	0.2		-0.1	-1.14	0.18	0.1754		0.59	1.25	-0.92	0.0407		-1.26	-0.35	-0.48	0.0643		288	203	586	245
MSMEG0922	oxidoreductase, short chain dehydrogenase-reductase family			-0.15	-0.29	0.06		0.17	0.06	-0.27	0.0103		0.09	-0.74	-0.19	0.1204		-0.11	0	0.19	0.0229		282	256	227	264
MSMEG0923	probable member ofthe NAGC-XYLR repressor FAMILY			0.36	0.63	0.47		2.09	1.99	-1.55	0.0088		2.63	2.83	-1.09	0.0442		-1.13	0.58	-0.27	0.3153		181	554	670	179
MSMEG0924	lipopolysaccharide biosynthesis protein, putative			-0.12	-0.1	0.13		0.24	0.36	-0.45	0.0054		0.42	1.48	0.08	0.143		-0.14	-0.1	0.06	0.1619		476	527	993	519
MSMEG0925	hypothetical protein			-1.81	0.77	-0.58		2.17	3.99	1.13	0.0235		-2.88	1.22	ND	ND		6.99	ND	0.04	ND		3	-42	212	-97
MSMEG0926	hypothetical protein			-1.03	-0.37	-0.81		0.33	0.41	0.02	0.0168		-0.11	-0.77	-4.05	0.0976		-3.39	-0.19	0.47	0.1104		377	202	90	90
MSMEG0927	phosphoglycerate mutase			0.14	0.09	0		0.04	0.23	0.04	0.3707		0.15	-1.62	0.44	0.1416		-2.34	0.07	0.35	0.1725		929	922	223	397
MSMEG0928	sensor histidine kinase SenX3	senX3		0.13	-2.63	0.17		-0.04	-0.16	0.22	0.2157		-0.18	0.33	-0.01	0.2225		-0.71	-2.99	0.23	0.18		226	167	219	96
MSMEG0929	DNA-binding response regulator RegX3	regX3		0.21	5.99	0.11		0.01	-0.06	0.3	0.2115		-0.14	ND	-2.2	ND		ND	-0.33	1.14	ND		149	186	67	103
MSMEG0930	conserved hypothetical protein			-0.07	0.67	0.4		0.93	0.44	-0.77	0.2001		-1.13	0.69	-0.91	0.117		6.07	4.85	3.84	0.0147		4	61	-65	-218
MSMEG0931	exopolyphosphatase	ppx		0.38	0.8	0.23		0.48	0.59	0.19	0.3165		0.32	0.37	-1.96	0.2996		ND	-0.06	0.8	ND		295	523	247	318
MSMEG0932	conserved membrane protein ML2433 [imported]			0	0.22	0		-0.1	-0.01	-0.11	0.4917		0.11	0.42	0.33	0.0391		-0.88	-0.45	0.81	0.045		500	682	507	405
MSMEG0933	AP endonuclease, family 2 family			-0.17	0.42	-0.05		-0.26	-0.45	-0.21	0.0855		0.05	0.02	-0.27	0.4249		-2.49	-1.03	1.62	0.0545		498	347	423	190
MSMEG0934	pyrroline-5-carboxylate reductase	proC		0.18	ND	0.2		0.02	0.03	0.09	ND		-0.93	-7.45	1.12	ND		-0.23	-4.67	1.41	ND		512	378	148	103
MSMEG0935	excisionase, putative			0	0.13	0.1		-0.11	0.19	0.2	0.0119		-0.04	0.19	0.44	0.136		-0.21	-1.06	1.16	0.0552		1852	3947	981	1253
MSMEG0936	conserved hypothetical protein			-0.58	0.31	0.1		-0.04	-0.05	-0.15	0.3184		-0.25	0.14	-0.34	0.2056		-5.34	-0.22	0.28	0.2075		364	430	360	250
MSMEG0937	Acyltransferase domain protein			0.23	0.4	0.67		0.03	0.13	-0.03	0.0559		0.34	1.51	-0.38	0.2674		0.56	-0.41	0.2	0.4371		741	1140	1735	792
MSMEG0938	conserved hypothetical protein			0.14	-0.4	0.02		0.03	0.26	-0.03	0.2606		0.01	-0.7	-2.95	0.1407		-3.83	-0.4	0.55	0.12		244	231	79	106
MSMEG0939	Actinomycete protein of unknown function (DUF875) superfamily			0.15	-1.87	0.07		0.02	-0.24	-0.61	0.1668		-0.38	-1.1	-2.39	0.0779		ND	-3.33	1.17	ND		835	1298	2894	306
MSMEG0940	Phosphoserine phosphatase	serB		0.24	-0.3	-0.45		0.86	0.96	0.08	0.036		0.78	0.98	-2.54	0.0786		1.1	1.04	0.07	0.0314		210	200	153	238
MSMEG0941	hypothetical protein			-0.71	1.57	0.72		3.25	0.24	2.67	0.2129		-1.29	-0.65	3.63	0.1847		0.58	0.65	-0.58	0.4583		-50	7	-10	-19
MSMEG0942	glutamyl-tRNA reductase	hemA		1.79	0.3	-0.01		0.36	0.24	0.5	0.3119		0.15	1.04	-0.04	0.3627		-4.43	-0.12	1.17	0.1373		4376	346	601	208
MSMEG0943	porphobilinogen deaminase	hemC		-0.48	0.89	0.01		-0.08	-0.07	-0.02	0.4275		-0.09	-0.14	-0.08	0.4625		ND	-1.88	2.9	ND		422	551	316	138
MSMEG0944	uroporphyrin-III C-methyltransferase-uroporphyrinogen-III synthase	hemD		0.43	-0.07	0.7		0.01	-0.09	0.3	0.1821		-0.21	0.35	0.43	0.464		0.17	-1.13	1.47	0.1606		874	1351	1106	869
MSMEG0945	porphobilinogen synthase	hemB		-0.29	0.23	0.17		0.12	-0.09	-0.04	0.4043		-0.07	0.04	0.04	0.478		ND	-3.26	1.03	ND		410	613	418	168
MSMEG0946	hypothetical protein			-0.93	-0.86	0.18		-2.11	-5.79	1.13	0.0835		0.2	-0.97	-1.58	0.0095		7.09	1.25	0.82	0.1264		39	-8	-34	-18
MSMEG0947	hypothetical protein			0.39	0.03	0.46		0.62	0.43	0.38	0.1555		0.8	-0.78	-0.43	0.118		-4.09	0.07	2.94	0.0971		279	298	83	97
MSMEG0948	conserved hypothetical protein			0.31	-1.21	0.54		-0.16	-0.1	0.03	0.3686		-0.35	0.23	0.36	0.2431		-0.17	ND	0.96	ND		780	330	323	285
MSMEG0949	conserved hypothetical protein			0.07	0.41	0.51		0.35	0.33	0.72	0.1699		0.21	0.08	0.23	0.203		-2.16	0.27	1.96	0.115		195	203	92	103
MSMEG0950	conserved hypothetical protein			-0.34	2.26	0.15		0.63	-0.4	-0.65	0.4485		-5.08	2.59	0.94	0.1562		ND	3.82	0.1	ND		22	56	-110	-290
MSMEG0951	transcriptional regulator, TetR family domain protein			-0.32	-1.35	0.09		0.65	1.07	-0.9	0.0553		2.18	3.01	-2.54	0.0193		1.09	-1.48	0.1	0.1124		76	106	33	5
MSMEG0952	hypothetical protein			-2	-0.28	-0.81		-2.02	-1.18	-0.16	0.0754		ND	0.29	-1.1	ND		ND	-0.81	-0.26	ND		80	21	-21	17
MSMEG0954	hypothetical protein			0.84	0.97	1.36		1.08	0.94	0.3	0.2746		0.3	0.59	0.06	0.0605		0.97	-0.71	-0.08	0.1905		209	249	336	304
MSMEG0955	mspA-Gen			0.23	0.02	0.45		-0.35	-0.27	-0.27	0.3312		-1.05	-1.14	0.78	0.0404		0.33	0.38	-1.21	0.0855		29081	36366	26249	78372
MSMEG0956	conserved hypothetical protein			0.53	-1.03	0.49		0.2	0.41	0.48	0.2865		-0.15	-0.33	-3.12	0.1511		0.74	0.09	0.52	0.1556		93	78	-2	45
MSMEG0957	conserved hypothetical protein			-1.16	0.34	0.16		0.44	-1.35	0.14	0.1042		0.53	-0.31	-0.73	0.1396		0.69	ND	-0.22	ND		-50	-38	-82	-89
MSMEG0958	putative cytochrome P450			0.14	0.09	0.08		-0.46	-0.41	0.73	0.0295		-3.98	ND	3.69	ND		ND	-1.68	2.31	ND		311	84	21	1
MSMEG0959	glutamate-1-semialdehyde-2,1-aminomutase	hemL		1.26	0.13	0.26		-0.1	0.18	0.9	0.3972		0.27	0.51	0.38	0.3675		-4.04	-2.78	1.31	0.0303		350	174	264	38
MSMEG0960	phosphoglycerate mutase family protein			-0.13	0.25	-0.01		-0.74	-1.06	0.29	0.0349		-0.06	-0.91	0.41	0.0446		-2.14	-1.91	2.45	0.0063		509	284	349	117
MSMEG0961	thiol:disulfide interchange protein	dsbE		0.21	-0.1	0.12		-0.49	-0.19	0.59	0.0145		-0.11	0.07	0.13	0.3899		-5.54	-1.1	1.81	0.0852		390	401	341	154
MSMEG0962	ccsA	ccsA		-0.14	0.27	-0.21		-0.21	-0.47	0.83	0.0895		1.33	-2.33	-1.72	0.0047		ND	-1.28	1.38	ND		250	109	53	102
MSMEG0963	ResB-like family superfamily			0.29	0.27	0.71		-0.31	-0.35	1.31	0.1656		0.04	0.63	0.35	0.3718		ND	-0.66	1.47	ND		195	93	190	49
MSMEG0964	ccsB	ccsB		0.69	-0.19	0.19		0.02	0.28	0.17	0.426		0.28	-1.84	0.56	0.2266		ND	-0.04	1.45	ND		230	327	84	201
MSMEG0965	conserved hypothetical protein			0.39	0.03	0.76		0.75	1.07	-0.07	0.3434		0.58	0.86	-0.03	0.4255		2.1	1.13	-0.85	0.089		174	158	210	270
MSMEG0966	conserved hypothetical protein			-0.07	-1.29	0.19		0.06	0.45	-0.26	0.1793		0.38	-2.88	-2.58	0.0808		-0.42	0.09	0.27	0.1161		194	326	100	177
MSMEG0967	probable membrane protein [imported]			-0.72	-0.1	1.37		2.06	-0.44	0.83	0.2222		0.31	0.01	-7.18	0.1601		3.17	ND	-0.45	ND		18	-38	17	-126
MSMEG0968	pyridoxal-phosphate-dependent transferase, putative			-0.03	0.89	0.22		0.39	0.86	1.18	0.1273		0.16	-0.62	0.49	0.3725		-2.98	-2.1	1.54	0.0433		150	166	92	50
MSMEG0969	hypothetical protein			-0.07	-0.6	0.02		-2.34	ND	1.15	ND		-3.27	1.26	-0.3	0.0876		1.76	-0.68	-1.08	0.0131		80	-1	-28	-26
MSMEG0970	GAF domain protein			-0.55	-0.78	-0.12		-0.49	0.55	0.18	0.0504		1.06	0.63	-0.82	0.011		1.13	0.76	0.32	0.0452		-2	7	-25	-27
MSMEG0971	DNA-binding response regulator			-2.11	0.59	-0.66		0.55	ND	1.43	ND		0.08	-0.23	-2.96	0.13		1.52	-0.8	-0.21	0.1369		-22	-26	-40	-36
MSMEG0972	immunogenic protein	bcsp31-2		-0.22	-0.16	0.25		-1.62	-0.44	0.46	0.1082		ND	5.77	1.14	ND		16.87	0.17	1.09	0.1921		88	24	-2	6
MSMEG0973	membrane protein, putative			0.99	0.57	0.76		-2.08	-1.79	1.54	0.008		-2.06	ND	3.95	ND		ND	ND	ND	ND		173	43	690	-59
MSMEG0974	narL	narL		-0.02	-0.12	0.03		0.13	0.29	-0.48	0.0359		0.62	-1.19	-0.4	0.0552		-3.89	-0.49	1.07	0.1081		245	248	130	80
MSMEG0975	kgtP	kgtP		-0.36	-0.26	0.03		-0.01	0	0.06	0.0776		0.4	-2.56	-0.56	0.1002		-3.99	1.22	-0.65	0.0987		331	257	122	352
MSMEG0976	possible TetR-type transcriptional regulator, putative			0.27	0.07	0.46		1.07	1.16	-1.02	0.0167		1.46	1.69	0.26	0.1279		1.5	1.65	-1.15	0.023		1326	2005	2345	2729
MSMEG0977	hypothetical protein			0.68	0.58	0.63		0.61	0.99	0.16	0.4417		1.18	1.3	-0.14	0.2922		1.5	2.38	-1.28	0.0467		1873	5668	2831	10185
MSMEG0978	1,4-dihydroxy-2-naphthoate octaprenyltransferase	menA		-0.24	-0.28	0.09		0.94	0.84	-0.09	0.0932		0.22	1.12	-1.15	0.0357		2.14	0.28	-0.09	0.1531		101	126	54	174
MSMEG0979	methylthioadenosine phosphorylase	mtaP		0.55	0.77	1.22		0.12	0.57	0.18	0.079		-0.12	0.56	0.21	0.0739		-0.56	-0.62	1.07	0.1101		399	896	541	269
MSMEG0980	galE2	galE2		0.43	-0.01	0.43		0.09	-0.2	-0.06	0.229		-0.46	-0.15	0.23	0.486		-0.94	-3.77	0.22	0.1915		332	329	343	164
MSMEG0981	bll2937	fabK		0.29	0.08	0.73		0.28	0.26	4.74	0.1991		-1.99	1.81	6.95	0.0828		ND	-1.7	0.43	ND		72	40	8	80
MSMEG0982	sensor histidine kinase ResE	resE		0.31	-0.36	1		0.2	0.43	0.47	0.4583		-0.27	-3.86	0.09	0.2816		ND	0.95	0.72	ND		130	107	76	54
MSMEG0983	DNA-binding response regulator ResD	resD		-0.04	0.59	0.83		0.16	0.1	0.45	0.201		-0.15	-0.16	0.36	0.1899		0.61	0.4	0.12	0.4265		181	231	83	238
MSMEG0984	apolipoprotein n-acyltransferase Lnt-dolichol-phosphate-mannosyl transferase Dpm1, putative			0.39	0.12	0.26		0.13	-1.19	-0.42	0.2452		2.67	-0.43	-0.44	0.1533		ND	-1.73	0.25	ND		134	66	60	7
MSMEG0985	Uncharacterized BCR (DUF703) superfamily			3.24	0.11	-0.21		0.35	0.06	0.89	0.3296		2.16	0.15	-0.23	0.3516		3.84	ND	-0.16	ND		38	26	29	-2
MSMEG0986	conserved hypothetical protein			0.65	5.65	1.2		-1.85	-2.19	1.72	0.3636		-0.04	-0.48	-1.24	0.1817		2.1	ND	-1.49	ND		46	5	59	-77
MSMEG0987	Oxidoreductase molybdopterin binding domain protein			0.15	0.21	5.11		0.39	-0.25	0.7	0.2306		-1.63	-0.39	-2.26	0.393		ND	-0.72	-1.07	ND		29	31	-8	27
MSMEG0988	hypothetical protein			-1.39	ND	-1.77		1.36	-0.84	1.52	ND		-0.44	-0.13	0.27	ND		0.42	0.26	0.76	ND		16	-9	-19	-14
MSMEG0989	membrane protein, putative			0.92	0.41	0.69		1.63	0.8	-0.26	0.2875		0.72	5.16	-0.11	0.2605		-0.42	-0.57	13.53	0.2193		93	57	44	5
MSMEG0990	acetyltransferase, GNAT family family			0.28	0.75	0.12		0.47	0.05	0.22	0.3411		-0.31	-0.27	0.99	0.3799		-5.09	-1.02	0.75	0.1609		440	241	177	98
MSMEG1029	hypothetical protein			0.11	1.79	0.35		-0.17	-1.63	-0.16	0.1653		-3.27	-2.62	-1.42	0.0751		0.72	ND	-2.86	ND		7	7	-3	-26
MSMEG1045	lysyl tRNA synthetase-like protein, putative			-0.07	0.13	-0.65		-0.15	0.04	0.01	0.1786		-0.62	0.33	-0.06	0.0431		0.86	0.12	-0.24	0.0947		5046	426	532	512
MSMEG1046	Phosphohydrolase	MutT/nudixfamil		0.25	0.2	0.15		0	0.13	0.2	0.1955		0	-0.17	-1.12	0.3007		-0.54	0.46	-0.06	0.1728		257	403	184	311
MSMEG1047	menE	menE		0.02	-0.51	-0.55		0.7	0.95	0.19	0.0308		0.78	-0.82	-4.94	0.1159		-3.63	-0.29	0.46	0.0918		203	154	44	76
MSMEG1048	conserved hypothetical protein			0.64	0.23	0.57		1.48	1.71	-2.01	0.013		2.51	0.42	-0.31	0.2272		-0.25	2.02	-0.36	0.3147		64	108	77	102
MSMEG1049	phosphate transport protein			1.02	0.15	-0.11		1.16	1.3	-1.51	0.0779		0.94	0.19	-1.31	0.2195		1.34	-0.02	-1.02	0.1782		82	1937	2058	1829
MSMEG1050	conserved hypothetical protein			-0.27	-0.31	-0.05		0.49	0.43	-0.66	0.0002		0.78	0.96	0.23	0.051		1.04	0.84	-0.72	0.0109		421	439	469	639
MSMEG1051	SEQ ID NO 11F			-0.14	-1.11	-0.42		0.71	0.87	-0.53	0.0365		1.51	-2.29	-4.22	0.0327		7.94	-1.81	0.81	0.0931		126	183	51	37
MSMEG1052	putative regulatory protein			0.2	-0.19	0.18		0.12	-0.15	-1	0.1508		-0.75	2.08	-0.11	0.1609		ND	-2.62	0.69	ND		194	80	42	27
MSMEG1053	amino acid permease family protein, putative			-0.31	-1.62	0.27		0.62	2.47	-0.23	0.1571		4.43	ND	-4.37	ND		1.34	-0.29	-0.37	0.0814		21	40	20	26
MSMEG1054	acetoacetyl CoA reductase [imported]	relatedtoshort-		-0.42	0.12	-0.43		0.24	0.18	0.34	0.0772		-0.02	-1.54	-1.3	0.0454		0.3	1.46	0.16	0.0311		140	53	31	33
MSMEG1055	oxidoreductase, short chain dehydrogenase-reductase family	fabG-2		0.13	0.9	0.21		0.16	-0.63	3.18	0.2365		-0.48	-1.06	-1.18	0.0913		1.8	-1.6	-0.27	0.1132		-25	22	6	12
MSMEG1056	agmatinase, putative			0.35	0.47	0.21		-0.45	-2.63	-0.33	0.1822		3	1.25	ND	ND		3.96	-1.22	-0.25	0.1557		34	-7	2005	-60
MSMEG1057	polysaccharide deacetylase family protein			-0.23	0.44	3.92		0.51	0.58	0.45	0.2888		1.26	-0.67	4.85	0.068		-2.53	-0.99	0.35	0.4834		44	81	18	32
MSMEG1058	oxidoreductase, short-chain dehydrogenase-reductase family	acrA1		0.18	-0.54	0.11		0.09	0.13	-0.22	0.2084		-0.19	-2.1	-0.7	0.1549		-5.02	-1.63	0.93	0.079		226	261	92	79
MSMEG1059	naphthoate synthase	menB		0.08	-0.76	-0.22		-1.05	0.99	-1.62	0.0157		-1.3	-2.27	-0.02	0.1041		5.54	-1.37	2.06	0.0469		84	51	42	12
MSMEG1060	Protein hdeA precursor, putative			0.05	0.74	-0.04		-0.07	-0.25	1.05	0.3477		-2.35	-5.79	4.39	0.0211		-2.31	-0.87	1.92	0.0811		1139	1787	71	744
MSMEG1061	conserved hypothetical protein			0.3	-1.02	0.19		-0.1	-0.27	-0.38	0.2186		0.08	0.15	-1.97	0.1325		-2.11	-1.47	0.42	0.0766		327	433	1309	200
MSMEG1062	hydrolase, haloacid dehalogenase-like family, putative			-0.21	-0.42	0.08		0.13	-0.08	-0.09	0.0911		0.08	0.49	-0.27	0.0879		-3.39	-0.42	0.43	0.1279		351	439	298	204
MSMEG1064	hypothetical protein			-0.51	0.34	-0.5		0.25	0.18	-0.26	0.1403		-1.08	-1.04	-3.59	0.0855		0.47	-1.9	-1.43	0.0164		96	22	-11	-17
MSMEG1065	blr3549			0.59	1.31	0.41		-0.36	3.15	0.18	0.2854		-0.05	-0.86	-1.5	0.48		0.48	0.07	0.94	0.3255		-54	-26	-85	-24
MSMEG1067	hypothetical protein			0.97	ND	1.06		0.75	-0.45	0.87	ND		-1.46	1.44	-1.83	ND		2.61	ND	0.04	ND		-2	10	-17	-67
MSMEG1069	transcriptional regulator, LuxR family domain protein			0.12	3.36	0.05		1.01	-0.09	4.96	0.3776		-1.87	-0.85	-1.45	0.4451		0	-0.13	0.49	0.2424		-64	-17	-14	-23
MSMEG1070	hypothetical protein			-1.42	-0.73	3.96		2.81	0.83	0.86	0.3579		4.23	-1	-3.74	0.1504		0.63	-0.59	0.88	0.4785		-2	-20	-14	-16
MSMEG1071	dipeptide ABC transporter, periplasmic dipeptide-binding protein (dppA), putative			0.93	-0.19	0.9		0.16	0.75	-1.18	0.3962		-0.72	-0.07	-3.77	0.2083		1.58	1.48	-2.08	0.029		26	51	7	47
MSMEG1072	peptide ABC transporter, permease protein			-0.26	ND	0.24		0.69	1.33	0.26	ND		ND	2.63	-2.04	ND		ND	ND	0.09	ND		12	8	-31	2
MSMEG1073	dipeptide ABC transporter, permease protein			-0.24	1.19	-0.84		-0.8	-1.92	1.96	0.071		1.39	0.87	-2.79	0.1431		1.23	1.32	5.77	0.1501		-30	-10	-40	-51
MSMEG1074	peptide ABC transporter, ATP-binding protein	oppD		0.29	0.5	0.25		0.74	0.47	1.57	0.1399		-3.78	-0.8	-2.37	0.0831		-0.63	0.12	6.23	0.2143		-88	-3	-1	-24
MSMEG1075	ATP-binding component of a ABC transport system	oligopeptide		-1.71	0.89	2.81		0.81	-0.9	0.78	0.4552		-0.3	-0.49	-0.29	0.419		0.61	1.57	-0.57	0.4338		-38	-12	6	-3
MSMEG1076	glutamyl-tRNA(Gln) amidotransferase, A subunit			-0.03	1.13	-0.11		1.25	-0.48	1.67	0.195		-2.6	-0.81	ND	ND		0.19	1.02	-0.66	0.189		-56	-11	-9	-17
MSMEG1077	hypothetical protein			0.03	0.17	0.51		-0.07	0.02	0.08	0.1624		-1.16	-1.27	-0.01	0.1982		0.43	-0.43	-0.13	0.3682		428	282	201	327
MSMEG1078	glutamyl-tRNA(Gln) amidotransferase, A subunit			0.23	0.19	0.51		0.09	-0.23	-0.06	0.1694		-1.03	-0.86	0.52	0.0913		-0.13	-0.36	0.14	0.2882		355	316	273	457
MSMEG1079	urease accessory protein UreE, putative			0.57	0.36	0.98		0.09	0.09	1.53	0.4284		-0.66	-3.29	3.38	0.0868		-3.44	ND	2.49	ND		212	90	29	7
MSMEG1080	urease accessory protein UreF	ureF		0.83	-0.01	1.33		-0.43	-1.38	-1.97	0.2013		-1.19	1.45	-0.23	0.3886		1.03	-3.44	-3.13	0.0962		109	44	-32	-40
MSMEG1081	urease, beta-gamma subunit	ureAB		1.03	0.13	-0.71		-0.18	-0.38	0.13	0.4426		-1.31	-0.31	-1.39	0.1528		1.07	1.54	-0.46	0.0873		38	17	-18	-37
MSMEG1082	urease, alpha subunit			0.27	3.33	0.42		-0.44	-1.09	1.21	0.3451		-1.06	-7.34	-0.19	0.1779		ND	-3.5	0.12	ND		80	37	2	27
MSMEG1083	urease accessory protein UreG	ureG		0.63	1.34	1.01		0.15	0	7.15	0.3026		-0.92	1.16	-3.6	0.2016		ND	0.17	ND	ND		5	26	-13	-29
MSMEG1084	urease accessory protein UreD, putative			-0.37	-0.97	-0.7		1.4	-0.59	2.69	0.0304		-0.27	1.61	0.35	0.069		1.95	-0.54	-0.14	0.0337		-14	2	-51	-21
MSMEG1085	glycosyl transferase, group 2 family protein			0.11	ND	0.22		-0.16	-0.78	0.22	ND		-3.53	ND	-0.04	ND		-2.65	-4.19	2.34	ND		1508	1426	850	357
MSMEG1086	fadD8	fadD8		0.61	0.37	0.41		-0.78	0.76	0.07	0.3826		-0.02	1.48	9.14	0.1973		ND	-1.19	-0.4	ND		83	69	2	33
MSMEG1087	hypothetical protein			0.35	1.17	0.17		2.11	-2.5	0.51	0.0559		0.58	6.62	-1.56	0.1378		3.53	-1.57	5.94	0.091		-51	-19	-41	8
MSMEG1088	hypothetical protein			0.32	-0.83	0.2		1.13	0.04	0.72	0.0106		0.08	0.67	-1.66	0.1273		-0.49	4.33	-0.32	0.1956		-14	-20	-24	-47
MSMEG1089	DGPF domain family			-0.2	8.42	-0.08		2.27	ND	1.39	ND		-2.71	2.01	-1.81	0.4364		2.9	2.06	-0.56	0.3934		-11	-29	-56	-166
MSMEG1090	hypothetical protein			0.43	-0.14	0.19		1.13	1.2	-2.73	0.0528		0.92	-0.26	-1.07	0.0289		1.03	-0.24	-0.1	0.1442		28	96	20	15
MSMEG1091	twin-arginine translocation signal domain protein			0.81	0.92	0.58		1.2	1.58	-0.43	0.1678		1.95	0.18	-1.14	0.3138		ND	1.39	-1.32	ND		77	91	52	143
MSMEG1092	muconate cycloisomerase I, putativ			0.45	0.54	0.42		1.18	1.37	-0.01	0.2176		-0.03	2.1	0.73	0.245		0.14	-0.82	0.93	0.2905		180	381	287	113
MSMEG1093	hypothetical protein			0.97	1.75	16.25		2.95	0.29	-0.62	0.2241		-2.85	5.22	-2.26	0.3283		0.52	0.05	0.12	0.1747		-24	12	2	-20
MSMEG1094	N5,N10-methylenetetrahydromethanopterin reductase-related protein			-1.12	0.26	-0.01		0.69	ND	0.43	ND		-3.09	3.54	-8.09	0.036		2.98	0.28	0.06	0.2052		15	-32	1063	-161
MSMEG1095	N5,N10-methylenetetrahydromethanopterin reductase-related protein			-0.34	-0.5	0.61		0.52	0.45	1.19	0.0095		-1.37	2.54	-2.61	0.0154		2.7	-1.49	4.47	0.0159		-35	-28	-52	-30
MSMEG1096	transcriptional regulator, AraC family			0.24	-0.57	-0.04		0.35	0.55	-0.15	0.1411		-0.81	0.92	0.03	0.115		ND	ND	1.05	ND		55	54	12	34
MSMEG1097	ThiJ-PfpI family protein [imported]			2.42	0.02	0.16		0.1	-0.1	0.61	0.2807		4.85	0.35	-0.94	0.1027		8.71	-0.84	-1.11	0.1371		42	18	-24	1
MSMEG1098	bpoC	bpoC		0.58	0.7	0.31		0.24	0.79	-0.18	0.2097		-0.04	0.23	0.28	0.0791		-0.15	0.44	0.43	0.1785		203	316	207	206
MSMEG1099	2-succinyl-6-hydroxy-2,4-cyclohexadiene-1-carboxylate synthase-2-oxoglutarate decarboxylase	menD		0.12	-0.02	0.54		0.16	0.39	0.72	0.0941		-0.26	0.48	0.5	0.1696		ND	0.05	1.9	ND		311	188	233	36
MSMEG1100	conserved hypothetical protein			-0.4	0.23	0		-0.04	-0.27	0.09	0.132		-0.02	-0.56	0.2	0.0186		ND	-3.72	2.72	ND		292	236	152	9
MSMEG1101	probable serine-threonine protein kinase, putative			-1.58	0.74	0.18		-0.41	0.51	8.58	0.1604		-2.47	-1.15	-2.59	0.0808		-0.62	3.22	0.38	0.0758		11	12	1	-81
MSMEG1102	glycosyl transferase			-0.25	0.06	-0.62		-0.13	-1.17	3.97	0.1296		-1.86	-1.27	ND	ND		-0.28	5.42	-1.39	0.1035		255	27	-8	-13
MSMEG1103	aconitate hydratase, putative			-2.65	-0.16	-1.58		-1.3	-1.67	0.61	0.0278		ND	2.32	3.95	ND		ND	ND	2.21	ND		153	58	-32	-40
MSMEG1104	oxidoreductase, short-chain dehydrogenase-reductase family			-0.19	0.64	-0.8		-0.2	0.36	0.9	0.205		0.86	0.01	-4.38	0.1964		3.21	-0.51	-1.39	0.1103		6	40	43	-3
MSMEG1105	ubiquinone-menaquinone biosynthesis methlytransferase	ubiE		-0.08	-0.3	-0.1		0.41	0.43	-0.04	0.0609		0.3	-1.23	-3.66	0.0987		ND	0.11	0.45	ND		151	186	30	133
MSMEG1106	glnA4	glnA4		-0.19	0.53	1.08		0.05	-3.15	1.25	0.168		-3.28	-1.88	-2.72	0.0416		ND	ND	-0.56	ND		-52	16	4	-8
MSMEG1107	transcriptional regulator, GntR family, putative			-1.46	0.76	8.29		-0.49	0.64	0.36	0.2845		1.27	6.11	0.56	0.4897		ND	0.56	6.09	ND		-21	16	1	24
MSMEG1108	amino acid permease family protein			0.64	0.29	1.2		-0.67	-0.66	0.35	0.3585		-2.66	0.34	5.15	0.1084		ND	-0.73	0.54	ND		80	29	-1	18
MSMEG1109	glutamine amidotransferase, class I			-0.32	-0.24	-0.9		0.79	0.94	0.32	0.0005		-1.99	-1.07	-2.01	0.0214		ND	-0.81	1.73	ND		150	178	10	79
MSMEG1110	nitrilase, putative			-0.6	0.06	-0.11		-1.23	-0.41	0.23	0.1156		5.16	ND	-1.13	ND		ND	-2.26	0.46	ND		89	42	14	17
MSMEG1111	hypothetical protein			-0.92	0.43	-1.48		2.01	-1.82	0.38	0.0226		0.88	-0.02	0.72	0.1387		16.87	4.46	0.78	0.1218		89	-4	-12	3
MSMEG1112	putative cobalamin synthesis protein			0.15	0.19	-0.25		3.22	3.18	ND	ND		2.52	3.15	-6.76	0.0532		-0.33	0.91	-3.82	0.1534		172	307	353	196
MSMEG1113	fdxC	fdxA		-0.09	-0.17	-0.35		0.74	0.65	-0.32	0.0022		5.66	-0.64	-3.88	0.0665		-2.37	0.45	-0.38	0.0834		110	109	69	97
MSMEG1114	conserved hypothetical protein			-0.22	0.53	0.04		5.09	0.23	ND	ND		2.42	1.33	-5.08	0.0739		ND	-0.29	-1.61	ND		75	53	500	92
MSMEG1115	conserved hypothetical protein			-0.61	-1.85	0.22		1.8	-1.13	-0.24	0.0923		ND	2.64	-5.46	ND		ND	-0.66	-0.63	ND		40	34	107	49
MSMEG1116	D-amino acid dehydrogenase, small subunit, putative			-1.22	1.31	-0.51		0.79	-3.07	-2.79	0.0194		2.05	6.07	-6.63	0.0232		2.25	-0.64	-3.85	0.1319		106	58	1255	54
MSMEG1117	hypothetical protein			-0.44	-0.82	-0.71		1.28	-1.43	0.68	0.0095		-0.95	-0.27	-3.45	0.076		1.2	-1.21	-0.48	0.0109		41	24	-17	-10
MSMEG1118	hypothetical protein			-0.24	1.58	1.29		4.64	1.55	-2.48	0.1526		2.88	3.96	-2.64	0.0235		ND	1.53	-0.36	ND		4	131	274	-152
MSMEG1119	hypothetical protein			-0.8	ND	8.95		1.8	ND	2.76	ND		-0.6	0.21	-2.87	ND		2.79	ND	-0.15	ND		-7	-22	-20	-70
MSMEG1120	TspO-MBR family protein, putative			-0.05	0.55	0.55		0.71	0.85	-0.48	0.1518		0.73	-0.13	0.1	0.4724		1.03	0.88	-0.76	0.0928		336	661	296	860
MSMEG1121	conserved hypothetical protein			0.05	1.09	0.57		0.9	0.92	0.7	0.2329		-0.41	-0.22	0.06	0.2238		0.17	-2.63	-0.22	0.2618		64	68	75	49
MSMEG1122	grcC1	grcC1		0.16	0.03	0.2		0.32	0.32	0.02	0.2959		0.21	0.48	0.16	0.2075		-1.35	-0.9	0.4	0.0612		376	607	260	251
MSMEG1123	PROBABLE METALLOPROTEASE ZINC TRANSMEMBRANE PROTEIN			0.06	0.52	0.14		0.4	0.4	-0.04	0.4095		1.15	1.43	-0.7	0.0155		1.79	2.45	-1.19	0.0137		190	226	295	569
MSMEG1124	hypothetical protein			0.74	1.42	0.33		2.2	1.87	1.55	0.0379		-1.82	7.11	-0.71	0.1442		16.87	0.74	-0.08	0.2283		-41	-17	-7	-20
MSMEG1125	hypothetical protein			0.35	-0.23	0.16		1.18	1.13	0.08	0.1163		0.23	-0.38	0.29	0.2208		-2.83	0.49	0.52	0.1064		377	725	222	365
MSMEG1127	amino acid permease family protein, putative			-0.65	-0.38	0.21		-3.19	-0.01	1.43	0.1109		1.81	1.68	1.81	0.0074		3.49	-1.14	0.39	0.1182		43	12	-46	-16
MSMEG1128	alcohol dehydrogenase, zinc-containing	zinc-containing		-0.74	1.81	-0.52		-0.17	-0.1	0.97	0.4184		-1.57	1.48	-2.59	0.1226		2.96	ND	-0.21	ND		27	18	-9	-8
MSMEG1129	transcriptional regulator, Cro-CI family, putative			-0.31	-0.13	-0.09		1.61	0.24	2.59	0.0678		13.69	1.61	-2.77	0.1269		11.67	ND	0.21	ND		69	49	-9	-24
MSMEG1130	glycerol-3-phosphate dehydrogenase, NAD-dependent	P)+		0.29	0.23	0.15		-0.15	-0.01	-0.16	0.1207		-1.28	-4.99	0.9	0.1188		-3.07	-0.54	1.1	0.1056		313	362	72	169
MSMEG1131	putative ABC-transporter integral membrane protein			0.99	1.3	1.45		0.31	-1.27	0.21	0.1012		-1.25	0.27	-2.38	0.4684		0.3	-0.88	1.16	0.0285		293	128	834	229
MSMEG1132	Domain of unknown function DUF140 superfamily			1.03	0.16	1.65		ND	-1.1	1.94	ND		-0.37	0.26	1.68	0.2685		2.18	0.02	-2.16	0.1533		165	30	-43	-5
MSMEG1133	putative secreted protein			0.67	-0.22	0.51		0.02	-0.01	1.21	0.4222		0.18	5.58	-0.29	0.2481		-0.44	0.13	1.04	0.2233		60	31	15	7
MSMEG1134	virulence factor Mce family protein			0	0.15	0.09		-0.18	-0.74	0.29	0.0682		-1.44	-5.83	0.88	0.1139		-5.34	-0.71	1.48	0.1205		195	132	30	75
MSMEG1135	virulence factor Mce family protein			-0.25	0.63	-1.37		-0.18	-0.28	4.25	0.209		-5.04	ND	0.39	ND		ND	ND	4.88	ND		102	40	0	26
MSMEG1136	virulence factor Mce family protein			0.04	4.89	0.08		-3.1	-1.52	1	0.4622		-2.77	1.39	-0.43	0.4726		6.21	-5.59	-1.52	0.1237		114	21	25	-68
MSMEG1137	lprL, putative			0.38	-0.27	0.39		-0.07	-0.72	0.32	0.3311		-1.37	-2.31	-1.38	0.0515		-0.19	-2.12	-0.45	0.228		241	134	440	199
MSMEG1138	mce related protein family			0.08	0.04	-0.29		0.16	-0.05	1.96	0.1998		-1.24	-2.83	3.08	0.0333		-2.24	-0.49	1.16	0.0562		139	70	35	69
MSMEG1139	conserved hypothetical protein			-0.05	0.18	-0.09		-0.5	-0.66	0.27	0.0073		-4.39	ND	1.29	ND		ND	ND	1.93	ND		256	109	41	7
MSMEG1140	hypothetical protein			0.53	0.2	0.77		-0.15	-0.2	0.96	0.3754		-2.5	0.38	2.56	0.0737		ND	-5.59	ND	ND		120	38	9	-17
MSMEG1141	transcriptional regulator, Cro-CI family			0.6	0.55	0.33		2.73	0.09	ND	ND		5.35	6.57	-0.17	0.1008		-1.05	0.03	-0.6	0.4225		79	58	41	36
MSMEG1142	metabolite-proton symporter, putative			-0.07	0.22	0.3		1.68	2.07	-2.3	0.0008		-0.59	-2.22	-3.17	0.0516		-0.08	1.68	-1.24	0.0776		6	54	9	30
MSMEG1143	conserved hypothetical protein			1.42	-0.03	0.26		0.81	1.89	1.84	0.1749		0.28	-0.89	-0.77	0.446		7.16	2.72	-1.61	0.0637		7	30	11	34
MSMEG1144	CAIB-BAIF family protein, putative			-0.89	0.17	2.89		0.57	0.87	1.32	0.4236		0.6	0.26	-3.04	0.1679		0.67	2.55	-1.51	0.266		29	32	16	82
MSMEG1145	enoyl-CoA hydratase-isomerase family protein, putative			-0.96	0.03	-0.14		0.53	-0.22	-0.99	0.0679		0.17	4.41	-3.59	0.0451		0.08	2.52	-2.78	0.0316		66	77	49	213
MSMEG1146	bll5331, putative			0.75	0.52	1.02		1.31	0.48	-0.44	0.4756		1.5	0.61	-0.78	0.2831		1.02	2.11	-1.03	0.1666		20	67	30	143
MSMEG1147	3-oxoacyl-(acyl carrier protein) reductase	fabG-1		0.63	ND	-0.35		1.81	0.98	-2.35	ND		0.63	7.11	-2.12	ND		5.22	0.17	-2.73	ND		27	30	49	55
MSMEG1148	aldehyde dehydrogenase family protein			0.47	0.69	0.6		0.13	-0.33	-0.47	0.0313		0.09	-0.91	-3.21	0.2331		0.01	0.39	-1.39	0.4903		-453	17	522	703
MSMEG1149	conserved hypothetical protein			-0.84	0.88	2.44		-0.22	-1.93	1.24	0.3642		-2.66	15.28	0	0.2029		-0.32	6.82	-0.23	0.281		-4	6	-1	5
MSMEG1150	taurine ABC transporter, ATP-binding protein			-0.49	-0.96	-0.52		5.37	14.81	1.78	0.0932		-3.34	1.57	-2.14	0.0092		4.77	2.41	0.71	0.0529		21	-18	-63	-135
MSMEG1151	taurine ABC transporter, permease protein	b0367		-0.03	-0.05	3.91		-0.39	-0.95	1.39	0.383		0.02	-0.15	-4.08	0.0496		1.57	1.07	0.39	0.4428		10	6	-29	-20
MSMEG1152	xenobiotic compound monooxygenase, DszA family, A subunit			0.75	4.19	0.49		-0.17	-1.43	0.27	0.1373		-0.52	-1.31	-0.2	0.1615		16.87	8.31	3.65	0.1011		-44	3	-2	15
MSMEG1154	hypothetical protein			0.78	0.53	0.7		-0.93	1.75	1.11	0.1032		-2.85	-2.28	-4.12	0.0211		8.57	1.31	-0.43	0.1943		5	-15	-10	-29
MSMEG1155	transmembrane efflux protein			0.36	7.63	1.04		0.22	0.17	-0.04	0.1703		-0.34	0.36	-0.06	0.1745		ND	3.62	1.07	ND		76	38	123	6
MSMEG1156	hypothetical protein			0.77	4.9	0.72		2.22	3.44	0.58	0.4785		-2.34	-2.14	-2.75	0.4359		0.39	0.45	1.83	0.2668		-9	-5	6	-20
MSMEG1157	hypothetical protein			-0.12	-0.12	-0.01		ND	-0.6	0.69	ND		-1.26	0.75	-3.06	0.058		1.39	-1.57	1.52	0.0006		14	-33	-29	-21
MSMEG1158	Protein of unknown function (DUF520) superfamily			-0.2	-0.4	-0.21		0.42	0.48	-0.26	0.0159		0.49	-0.62	-2.32	0.0652		-1.43	1.17	-0.2	0.0474		327	390	160	452
MSMEG1160	P450 heme-thiolate protein, putative			-0.57	0.27	0.13		0.99	0.22	-0.1	0.2267		0.19	ND	-0.97	ND		3.8	0.06	-0.7	0.1903		64	58	71	-11
MSMEG1161	fadD27, putative			-0.15	0.62	-1.9		1.38	-2.22	2.13	0.0505		-2.2	-1.94	-1.42	0.0281		0.28	-0.84	-2.72	0.1721		19	17	-12	-47
MSMEG1162	oxalate-formate antiporter, putative			1.04	-0.27	-0.02		1.14	0.88	0.36	0.1123		1.84	3.51	-0.14	0.1461		1.77	1.18	-0.31	0.0634		849	245	466	307
MSMEG1163	conserved hypothetical protein			0.23	0.78	0.35		ND	-0.29	0.69	ND		ND	4.71	-2.84	ND		2.26	2.45	0.5	0.0779		-59	-7	15	-76
MSMEG1164	arsC	arsC		-1.12	0.34	-0.32		2.42	0.03	-0.91	0.1576		0.63	-0.01	-0.81	0.1511		0.24	-2.64	0.27	0.0516		46	44	-14	-1
MSMEG1165	arsenical-resistance protein	acr3		-0.46	0.1	-0.19		1.14	0.93	-0.91	0.0174		1.68	-3.13	-2.63	0.005		ND	-1.17	1.1	ND		171	127	91	58
MSMEG1166	transcription regulator all1103 [imported]	smtB		0.26	-0.12	0.61		1.69	1.23	-0.79	0.067		0.67	0.98	-0.54	0.148		ND	2.61	-0.14	ND		79	187	151	-109
MSMEG1167	glyoxalase family protein family			-0.96	0.89	5.39		1.04	1.53	-0.19	0.3684		1.15	-0.19	-2.56	0.3861		-1.12	1.85	-1.08	0.425		71	87	57	118
MSMEG1168	transcriptional regulator, ArsR family domain protein			-0.83	0.04	-0.05		1.5	5.6	0.8	0.0853		0.1	-0.57	-2.81	0.0923		3.83	0.59	0.68	0.139		6	-36	-45	-76
MSMEG1169	hypothetical protein			-0.41	-0.71	-0.19		0.85	1.26	-1.39	0.008		0.69	3.52	-3.71	0.0453		-2.29	0.93	-0.51	0.0506		81	103	31	48
MSMEG1170	cytosine-purine-uracil-thiamine-allantoin permease family protein			1.4	-1.93	1.46		1.33	1.31	-1.69	0.198		ND	-2.32	ND	ND		-0.16	ND	1.32	ND		139	470	-11	-10
MSMEG1171	transcriptional regulator, putative			1.61	-0.3	0.49		0.61	0.99	-0.38	0.4682		-7.43	ND	4.02	ND		ND	-6.01	4	ND		1668	370	7	8
MSMEG1172	urocanate hydratase	hutU		0.95	0.82	1.43		0.35	0.39	-0.72	0.0094		-4.51	-3.09	4.88	0.0086		-1.71	-2.69	4.2	0.045		375	637	74	119
MSMEG1173	peptidase, M20-M25-M40 family	amaB		0.56	-0.35	0.99		1.44	1.41	-1.16	0.0887		-7.97	ND	6.45	ND		-5.67	-5.23	5.47	0.002		5409	6743	9	50
MSMEG1174	chlorohydrolase family protein			0.77	0.64	0.58		1.22	1.39	-1	0.0178		-5.03	ND	8.05	ND		ND	-5.57	4.99	ND		1144	3468	43	11
MSMEG1175	imidazolonepropionase	hutI		0.65	0.38	0.71		1	0.92	-0.9	0.0363		ND	ND	3.4	ND		ND	-4.79	4.89	ND		2377	2909	71	35
MSMEG1176	histidine ammonia-lyase	hutH		0.31	0.44	0.06		1.09	1.17	-0.31	0.0367		-4.8	-8.45	5.11	0.0165		-7.8	-2.53	4.7	0.0467		916	3011	15	87
MSMEG1177	serine esterase, cutinase family			0.76	0.61	-0.04		1.17	1.36	0.23	0.0407		-2.21	-4.32	2.43	0.0299		-1.48	-0.76	1.75	0.1027		402	725	74	164
MSMEG1178	transcriptional regulator, AsnC family family			0.29	0.88	1.39		0.46	3.52	2.1	0.1288		-1.14	-0.87	-0.12	0.4171		-0.83	16.75	-0.74	0.2138		-49	-2	-3	-1
MSMEG1179	hypothetical protein			-0.52	0.61	0.81		0.42	0.4	0.35	0.4261		-4.34	0.06	-3.62	0.1356		2.86	0.06	0.64	0.276		2	18	53	-51
MSMEG1180	N-acyl-D-amino acid deacylase family protein			0.23	0.7	-0.15		-0.07	0.52	-0.41	0.3932		-0.79	-0.44	ND	ND		0.83	-0.42	1.17	0.1811		35	39	-7	6
MSMEG1181	hypothetical protein			0.02	0.62	0.96		-0.18	-0.27	0.05	0.1807		-0.45	-1.14	0.1	0.4775		ND	-1.97	1.27	ND		578	858	595	304
MSMEG1182	conserved hypothetical protein			-0.86	ND	-1.27		0.32	1.15	1.55	ND		-1.87	0.81	-2.4	ND		2.77	-3.95	5.54	ND		48	32	-10	-51
MSMEG1183	serine-threonine protein kinase			-1.22	0.02	0.22		2.52	-0.01	0.75	0.1747		0.7	-0.61	-3.53	0.0662		1.98	0.06	2.17	0.1005		61	-6	-17	-10
MSMEG1184	hypothetical protein			0.43	0.3	0.64		0.54	1	-0.58	0.1964		-0.46	-3.47	-2.5	0.1026		-0.37	-0.97	0.53	0.2909		119	113	7	50
MSMEG1185	M23-M37 peptidase domain protein protein			0.29	-0.01	-0.14		1.51	1.44	1.69	0.0068		-0.84	3.79	-2.04	0.0732		5.44	-0.8	ND	ND		-21	-15	12	-25
MSMEG1186	gp220	rsr		0.09	-0.48	-0.13		0.4	0.02	-0.09	0.0259		3.09	4.04	-8.07	0.0385		1.51	2.44	-1.63	0.0233		146	165	1411	573
MSMEG1187	flavin-containing monamine oxidase family protein, putative			0.39	ND	0.35		-0.51	-0.21	-1.48	ND		0.16	2.17	0.87	ND		ND	ND	-0.34	ND		111	57	16	-15
MSMEG1188	hypothetical protein			0.23	0.21	-0.1		2.05	1.55	-0.28	0.0537		1.24	2.48	-1.2	0.0283		1.68	2.27	-0.41	0.0489		346	126	235	189
MSMEG1189	hypothetical protein			0.11	0.01	0.45		-0.51	-0.99	1.4	0.0277		-3.14	1.17	5.18	0.0513		8.7	-2.05	3.83	0.0721		102	76	1	0
MSMEG1190	putative bifunctional protein			0.12	ND	-0.15		-1.4	0.12	0.88	ND		0.65	-0.08	-0.04	ND		3.12	-1.44	5	ND		65	41	17	-27
MSMEG1191	hypothetical protein			-0.08	-0.09	-0.78		1.41	0.17	1.66	0.0791		-0.06	-0.26	0.09	0.086		1.38	-3.35	-1.38	0.0277		21	7	-42	-31
MSMEG1193	conserved hypothetical protein family			1.37	-0.43	1.42		0.58	0.82	-2.47	0.2601		1.72	6.04	-1.91	0.1753		0.24	-2.6	-1.24	0.3464		103	121	347	67
MSMEG1194	serine-threonine protein kinase	pknH		-0.19	0.26	0.91		-0.33	0.01	-0.87	0.3857		0.71	-0.15	-1.82	0.118		ND	-0.3	0.37	ND		149	68	118	80
MSMEG1195	serine-threonine protein kinase, putative			-2.16	0.89	0.06		0.01	9.09	0.68	0.1267		-0.84	-3.88	-2.72	0.0008		-0.2	ND	0.68	ND		-20	3	-8	5
MSMEG1196	conserved hypothetical protein			0.65	3.05	0.09		1.56	-6.53	0.05	0.1511		-1.17	0.32	16.03	0.255		1.8	1.39	0	0.415		-27	-40	-59	-68
MSMEG1197	3-oxoacyl-(acyl-carrier-protein) synthase II	kasB		-0.45	0.19	-1.25		0.41	0.75	-0.47	0.0477		-2.06	ND	-0.49	ND		ND	0.83	-0.12	ND		103	36	31	82
MSMEG1198	methoxy mycolic acid synthase 1			0.08	-0.21	-1.15		0.45	0.71	-2.2	0.1166		0.23	7.16	-3.43	0.0977		-1.12	0.25	-1.02	0.0679		36	126	154	104
MSMEG1199	cyclopropane-fatty-acyl-phospholipid synthase 1			-1	-0.71	-0.64		0.63	0.46	-0.15	0.0196		0.44	-1	-4.05	0.0644		ND	-0.64	-0.11	ND		201	239	63	178
MSMEG1200	glycosyl transferase, group 1 family protein, putative			-0.57	-1.18	-0.67		0.13	0.48	0.1	0.039		2.46	-0.22	-3.03	0.0289		ND	-1.99	2.75	ND		127	221	5	58
MSMEG1201	bll5144, putative			-2.76	0.02	-1.06		1.68	1.85	-0.41	0.0549		0.73	-0.94	-0.98	0.0511		0.04	-0.91	-1.98	0.0403		97	87	11	20
MSMEG1202	bll5143			-2.24	0.25	-2.09		0.96	1.59	-3.34	0.0534		-4.42	-2.89	-3.13	0.0271		7.78	3.54	0.87	0.0714		74	64	7	-29
MSMEG1203	blr3164, putative			-0.5	-0.33	-0.15		0.07	0.44	-0.92	0.0153		0.05	-0.97	-0.49	0.0365		6.54	0.42	0.23	0.1676		143	118	11	29
MSMEG1204	desA3	desA3		0.86	0.85	0.19		1.17	1.22	-0.14	0.122		-0.04	0.75	0.33	0.2323		-0.23	0.49	0.54	0.2671		426	402	310	262
MSMEG1205	hypothetical protein			0.24	-0.56	8.74		-0.2	-1.87	1.37	0.3146		-0.15	1.37	-4.13	0.3402		1.25	-3.26	-0.13	0.3845		9	-11	-43	-40
MSMEG1206	P450 heme-thiolate protein, putative			0.88	0.15	1.21		0.75	0.43	0.56	0.3007		-0.31	-1.45	-0.04	0.4304		2.84	-0.76	0.74	0.213		87	69	40	20
MSMEG1207	lppZ	lppZ		0.35	-0.26	0.21		-0.09	-0.03	0.49	0.3073		-0.77	0.17	-1.75	0.0828		-3.47	-2.65	0.89	0.0519		102	92	14	18
MSMEG1208	probable serine-threonine protein kinase, putative			1.16	ND	5.86		-1.34	-0.42	1.01	ND		-4.21	2.2	-0.31	ND		ND	ND	-1.37	ND		60	8	-8	-69
MSMEG1209	branched-chain amino acid ABC transporter, periplasmic amino acid-binding protein, putative			0.25	0.19	0.62		-0.1	-0.43	-0.01	0.2725		-2.42	ND	1.9	ND		ND	-1.51	1.12	ND		230	195	56	101
MSMEG1210	branched-chain amino acid ABC transporter, ATP-binding protein	livF		0.38	-0.07	-0.2		-0.34	-0.89	-0.04	0.1639		-1.97	-1.44	-1.44	0.0003		0.37	-2.16	13.53	0.169		73	45	-1	-5
MSMEG1211	branched-chain amino acid ABC tranpsorter, ATP binding protein	livG		-0.42	0.05	0.25		-0.27	-0.09	1.23	0.0871		ND	7.54	-1.01	ND		1.26	-1.08	1.6	0.0094		12	34	1	19
MSMEG1212	branched-chain amino acid ABC tranpsorter, ATP binding protein	livG		0.8	1.4	0.8		0.05	-0.02	-0.06	0.0228		-2.91	ND	-2.12	ND		ND	-0.26	0.12	ND		53	46	4	29
MSMEG1213	branched-chain amino acid ABC transporter, permease protein, putative			0.49	0.23	0.67		-0.23	-0.14	-0.11	0.078		-1.39	-2.57	0.76	0.1168		-3.84	-1.7	1.57	0.062		414	205	132	62
MSMEG1214	rifampin ADP-ribosyl transferase			-0.02	-0.37	-0.03		-0.01	0.4	-1.86	0.1196		-4.12	3.6	-1.68	0.0264		-1.55	0.9	-1.7	0.0039		117	133	-7	130
MSMEG1215	ISMsm6, transposase			-0.23	0.2	-0.24		0.73	0.51	-0.42	0.037		0.28	-1.9	-0.56	0.0538		-1.54	0.36	-0.51	0.0994		94	84	32	71
MSMEG1216	rifampin ADP-ribosyl transferase			0.49	1.81	-0.06		1.58	0.8	1.35	0.2887		-0.35	-4.07	1.05	0.131		-2.82	2.13	-1.42	0.0714		118	47	15	40
MSMEG1217	hypothetical protein			-0.34	-0.05	-1.49		0.46	-1.09	0.68	0.0397		-3.22	ND	-3.72	ND		ND	-3.41	6.94	ND		55	31	5	34
MSMEG1218	conserved hypothetical protein			0.44	-2.05	-0.32		0.09	0.06	-0.84	0.1542		0.92	1.09	-4.89	0.0825		ND	0.4	-1.03	ND		138	119	126	174
MSMEG1219	Domain of unknown function (DUF323) superfamily			0.5	0.91	0.41		0.92	0.56	0.14	0.4002		0.18	0.73	-1.8	0.3229		-0.88	0.3	0.42	0.408		104	147	93	93
MSMEG1221	bll4738	aslA		2.05	0.69	1.3		0	-0.87	0.99	0.1978		-0.38	0.04	-0.24	0.0314		0.26	-0.02	-3.37	0.4595		-60	6	-23	11
MSMEG1222	DNA gyrase, B subunit	gyrB		-0.02	1.29	1.17		-0.28	0.25	1.44	0.3809		1.51	0.15	1.02	0.4646		1.22	ND	-0.21	ND		-40	-15	-58	-70
MSMEG1223	hypothetical protein			-0.66	0.59	7.95		-0.23	0.6	0.24	0.2468		-2.31	0.78	-0.74	0.3501		0.54	5.89	-0.02	0.457		-36	-6	1	-38
MSMEG1224	Predicted membrane protein			1.16	0.83	0.06		-0.02	0.66	0.53	0.3047		0.16	0.34	-1.7	0.4789		0.86	1.96	-0.24	0.2543		-73	-53	-77	-77
MSMEG1225	nitrate ABC transporter, periplasmic nitrate-binding protein, putative			0.8	-1.01	0.41		0.65	-0.23	3.78	0.1419		0.44	1.54	-2.41	0.1291		-0.12	1.35	-1.17	0.2256		-15	26	-4	15
MSMEG1226	conserved hypothetical protein			-0.09	2.2	0.19		0.81	-0.98	5.81	0.2372		0.41	-0.18	-0.86	0.3862		1.08	-0.36	-0.35	0.4316		-79	-18	-46	-53
MSMEG1227	nitrate ABC transporter, permease protein, putative			-0.79	ND	4.37		7.76	ND	2.2	ND		-0.85	0.83	-2.09	ND		1.44	0.46	0.06	ND		-8	-12	-34	-41
MSMEG1228	ABC transporter domain protein			-1.06	2.15	1.13		1.29	-0.8	1.37	0.368		0.75	4.26	-2.21	0.0159		3.56	0.67	-0.58	0.3469		-24	-5	-36	-16
MSMEG1229	Sulfate transporter family domain protein			2.39	1.02	1.13		2.15	0.39	4.16	0.2997		-1.6	4.78	ND	ND		2.58	6.01	-0.43	0.2435		-83	3	4	-1
MSMEG1230	Mpr protein			-0.4	1.31	-0.11		0.99	0.33	1.29	0.2635		-2.29	3.24	-1.8	0.0069		0.13	1.59	0.25	0.017		-30	-16	-7	-25
MSMEG1231	DEAD-DEAH box helicase domain protein			-0.89	0.18	-0.95		0.18	0.63	-0.82	0.0508		-1.33	-2.16	-1.86	0.0055		-0.37	-0.9	-0.81	0.027		64	44	-3	15
MSMEG1233	conserved hypothetical protein			-0.19	0.77	-0.26		0.2	0.7	0.49	0.1342		-3.56	1.94	-2.72	0.0376		3.55	-0.2	-1.07	0.1764		302	245	-913	-70
MSMEG1234	hypothetical protein			-0.18	-0.11	-0.07		0.28	-0.89	0.45	0.0304		-1.54	-0.95	-3.62	0.0561		1.2	0.82	-2.43	0.0376		139	21	-13	34
MSMEG1235	conserved hypothetical protein			-0.16	-0.05	0.15		0.07	0.39	0.07	0.1621		0.46	-2.56	-0.83	0.0918		-0.33	0.42	-0.05	0.1373		237	296	93	188
MSMEG1236	hypothetical protein			0.01	0.66	-0.07		0.17	0.76	0.18	0.0286		0.02	-4.22	-0.14	0.194		-1.29	0.95	-0.04	0.1318		171	134	95	136
MSMEG1237	hypothetical protein			-0.14	0.19	-0.04		0.02	0.07	-0.13	0.2744		0.07	0.76	-0.21	0.0477		0.35	0.59	-0.6	0.0095		487	837	479	768
MSMEG1238	conserved hypothetical protein			0.34	0.52	0.49		0.14	-0.02	-0.35	0.0642		-0.34	0.37	0.06	0.1304		-0.16	-0.17	-0.13	0.0192		361	255	609	281
MSMEG1239	hypothetical protein			-1.18	0.5	-1.12		1.28	0.14	ND	ND		-2.86	-0.86	-2.2	0.075		4	ND	-1.24	ND		10	36	3	-9
MSMEG1240	hypothetical protein			-0.18	-0.18	-0.09		-0.09	0	-0.23	0.0117		-0.56	ND	0.03	ND		ND	-0.21	-0.13	ND		275	412	188	318
MSMEG1241	conserved hypothetical protein			-0.45	0.65	-1.36		-0.1	0.13	-2.03	0.2166		ND	-0.59	-2.44	ND		0.71	-1.22	0.12	0.0284		121	119	-4	53
MSMEG1242	ISMsm7, transposase orfB			-0.56	-0.44	-0.16		0.45	0.46	-0.52	0.006		-0.23	-2.86	-1.96	0.052		16.87	-3.84	0.31	0.1435		48	78	11	25
MSMEG1243	ISMsm7, transposase orfA			0.1	0.27	-0.35		0.41	0.53	0.66	0.0814		0.3	-0.34	6.14	0.1998		2.46	ND	-1.26	ND		74	43	-38	-46
MSMEG1244	Protein of unknown function (DUF732) family			-1.54	0.91	0.06		-1.94	0.47	ND	ND		-1.53	-1.24	-4.27	0.0793		-0.02	3.21	0.21	0.0841		10	2	-4	-42
MSMEG1245	hypothetical protein			-0.38	-0.15	-0.44		-0.29	-0.96	-0.05	0.0284		-0.35	0.91	-1.29	0.0285		ND	-1.03	0.28	ND		177	96	34	72
MSMEG1247	conserved hypothetical protein			-0.24	2	-0.29		-0.7	-1.25	-0.06	0.3748		-1.85	ND	ND	ND		5.02	ND	-5.35	ND		82	36	623	-132
MSMEG1248	RNA helicase, putative			-0.35	0.28	-0.77		-0.71	-0.95	0.26	0.009		-1.12	0.98	-2.47	0.0694		ND	-0.76	-2.69	ND		105	23	6	54
MSMEG1249	COG0210:Superfamily I DNA and RNA helicases			-0.04	0.22	0.12		0.08	-0.53	-0.68	0.0599		-0.5	ND	0.14	ND		ND	-0.6	-0.41	ND		253	90	244	105
MSMEG1250	hypothetical protein			-1.06	-0.56	-0.93		-0.31	-0.9	-0.06	0.0065		-1.4	-0.39	-3.52	0.0614		ND	-2.22	0.25	ND		155	84	16	46
MSMEG1253	hypothetical protein			0.36	0.91	0		1.1	1.12	0.19	0.0878		0.23	2.08	-0.1	0.2215		-1.86	2.09	-0.2	0.0671		159	140	162	194
MSMEG1254	hypothetical protein			0.08	5.21	0.25		-0.18	0.17	-1.58	0.2999		-1.28	2.49	0.02	0.3304		ND	-0.24	-0.53	ND		157	86	55	130
MSMEG1255	hypothetical protein			0.02	0.85	0.31		-0.83	-0.34	0.32	0.4084		-1.68	0.43	0.14	0.3203		ND	-5.59	5.33	ND		133	85	31	-13
MSMEG1256	conserved hypothetical protein			-1.06	2.47	0.48		1.53	ND	ND	ND		ND	-2.05	-5.91	ND		0.33	1.7	10.28	0.197		-8	30	31	11
MSMEG1257	hypothetical protein			-0.04	0.47	-0.01		1	1.51	-0.81	0.0027		0.41	1.8	-1.09	0.0344		-0.08	1.52	-0.56	0.0817		213	157	156	184
MSMEG1258	putative ribosylglycoyhydrolase			-1.61	1.88	-1.48		-1.09	-2.73	2.25	0.0511		5.39	ND	-4.36	ND		ND	0.47	1.3	ND		64	21	29	14
MSMEG1259	MutT-nudix family protein			-0.27	-1.62	-0.25		0.65	0.89	-0.15	0.0913		2	0.93	-0.79	0.0262		ND	-0.09	1.19	ND		361	351	181	171
MSMEG1260	serine-threonine protein phosphatase			-1.56	-1.28	-1.02		0.05	-1.64	-1.53	0.0132		4.18	0.75	-3.33	0.0324		1.43	0.53	-2.57	0.0166		68	35	125	26
MSMEG1261	hypothetical protein			-0.44	8.98	-0.93		0.15	0.72	-0.25	0.2759		2.77	1.13	-3.3	0.4874		-0.62	-5.38	-1.18	0.4702		65	58	50	9
MSMEG1262	hypothetical protein			-0.5	0.33	3.89		0.78	-0.2	0.73	0.3297		-3.57	-0.41	0	0.4868		-0.23	0.22	-0.43	0.2685		-9	-10	-6	-31
MSMEG1263	probable ribosylglycoyhdrolase			-1.83	-0.23	-1.3		-0.08	-0.05	-0.09	0.0652		1.04	-1.78	-3.48	0.0294		ND	-0.61	0.66	ND		118	81	39	58
MSMEG1264	Protein of unknown function (DUF732) superfamily			-1.75	0.02	-0.36		0.42	1.05	0.7	0.0316		0.6	-1.66	-8.29	0.0997		8.09	ND	-0.29	ND		49	-21	1242	-118
MSMEG1265	senescence marker protein-30 family protein			0.2	-0.44	0.64		1.53	-1.72	0.89	0.0758		-0.09	-1.38	-2.41	0.1047		1.47	0.72	0.21	0.1745		-27	-3	-15	-2
MSMEG1266	hypothetical protein			0.57	0.5	-1.42		0.3	-0.27	0.42	0.293		-2.78	1.33	-1.89	0.0491		8.72	-0.69	4.44	0.0916		-10	5	-17	-17
MSMEG1267	hypothetical protein			-0.08	0.78	1.33		1.58	-0.33	0.99	0.3557		-0.86	-0.03	ND	ND		0.31	-0.1	0.58	0.2235		-61	-15	3	-28
MSMEG1268	HNH endonuclease domain protein			0.55	0.68	-0.01		0.48	0.09	0.78	0.4657		-0.85	-3.98	-0.38	0.1545		16.87	-5.68	3.02	0.0945		77	80	19	3
MSMEG1269	hypothetical protein			0.09	0.58	0.19		0.23	0.47	0.17	0.4791		0.36	-2.08	0.29	0.1473		ND	-0.42	1.29	ND		223	216	83	124
MSMEG1270	Doc protein			-0.77	-0.91	-0.16		0.07	0.1	0.03	0.0555		-0.02	-1.82	-0.94	0.0624		3.72	-1.56	2.19	0.0233		181	190	41	55
MSMEG1271	conserved hypothetical protein			-0.06	2.1	0.02		0.03	0.58	0.28	0.28		1.5	-2.17	-5.57	0.1408		6.13	-0.62	1.41	0.2296		74	69	58	36
MSMEG1272	conserved hypothetical protein			-1.45	-1.34	-0.43		0.01	0.07	0.41	0.0123		1.77	0.06	-2.72	0.0245		ND	-1.56	0.65	ND		148	81	113	23
MSMEG1273	conserved hypothetical protein			-0.03	0.35	0.55		0.16	0.02	-0.03	0.2029		0.5	0.28	0.03	0.4759		ND	-0.32	0.77	ND		206	137	72	111
MSMEG1274	conserved hypothetical protein			-1.06	-0.05	-0.94		0.74	-0.37	0.13	0.0549		0.04	-2.14	-2.81	0.0462		16.87	-0.59	-0.09	0.1851		78	42	5	36
MSMEG1275	conserved hypothetical protein			0.08	-0.24	-0.19		-0.31	-0.78	-1.37	0.0678		-0.59	-2.88	-3.19	0.0626		ND	-0.92	-0.89	ND		155	149	669	249
MSMEG1276	PIN domain, putative			-0.55	0.21	0.85		0.2	0.05	4.08	0.1676		-0.08	15.28	-0.54	0.2056		16.87	0.32	5.94	0.1402		117	62	54	42
MSMEG1277	SEC-C motif domain protein			0.22	0.67	0.35		0.83	0.65	-0.07	0.3647		-0.04	-0.64	0.08	0.0747		-3.68	-1.09	1.84	0.091		333	627	236	120
MSMEG1278	sulfatase family protein			0.28	1.78	0.24		0.52	0.41	0.63	0.3535		-0.77	3.85	-0.11	0.1718		0.55	-1.13	0.36	0.397		123	90	23	39
MSMEG1280	conserved hypothetical protein			0.25	-0.13	-0.24		1.21	0.19	ND	ND		0	-1.33	-2.81	0.1372		ND	-3.38	-0.55	ND		88	56	55	68
MSMEG1281	conserved hypothetical protein			-0.1	1.61	-0.21		0.77	0.69	-0.78	0.3319		-1.27	8.46	-4.15	0.0589		-0.59	-0.05	-2.2	0.3496		72	45	31	72
MSMEG1282	dihydroxy-acid dehydratase	ilvD		-0.25	0.04	3.62		-0.46	1.21	1.42	0.4639		-0.16	-0.35	-2.35	0.3841		1.25	2.37	4.95	0.0155		25	-8	-42	24
MSMEG1283	aldehyde oxidoreductase, putative			0.1	2.05	-0.67		1.26	1.07	-0.15	0.3331		4.44	0.33	-1.65	0.2262		-0.18	1.12	0.3	0.4755		115	99	71	61
MSMEG1284	blr6160			0.11	2.84	0.25		2.72	1.78	-2.6	0.1932		1.12	2.9	-2.66	0.1157		3.45	-0.4	-0.85	0.3969		27	73	76	-11
MSMEG1285	xanthine permease	pbuX		-0.33	-0.08	4.79		-0.44	-0.21	-0.03	0.2789		0.74	0.2	-1.18	0.3266		ND	-3.22	4.07	ND		52	26	-21	-14
MSMEG1286	hypothetical protein			-0.85	1.66	-0.05		-0.98	-2.13	0.66	0.0697		-0.67	1.04	-1.95	0.1771		0.74	1.54	-1.34	0.1097		12	-20	-39	-38
MSMEG1287	transthyretin family protein			-0.67	1.06	16.25		1.89	-0.59	0.44	0.2527		6.08	0.03	-1.1	0.336		-0.19	0.09	-0.38	0.2103		56	35	0	20
MSMEG1288	uricase			-0.77	0	7.85		0.05	0.02	-2.36	0.2578		-0.69	1.73	-0.47	0.3433		ND	-0.2	13.53	ND		44	47	-2	20
MSMEG1291	guanine aminohydrolase			-0.94	-0.16	3.28		0.4	2.79	-0.25	0.4183		-1.96	-1.99	-0.35	0.3685		0.35	-3.67	-0.23	0.3824		46	36	-2	1
MSMEG1292	oxidoreductase, 2OG-Fe(II) oxygenase family			1.81	2.63	-0.36		0.55	0.88	5.52	0.368		13.69	0.79	-5.86	0.1532		ND	-1.6	0.19	ND		-2	18	5	-19
MSMEG1294	hypothetical protein			-0.41	0.5	0.45		3.7	0.79	ND	ND		-1.65	-1.32	-3.75	0.0511		-0.48	0.41	0	0.3984		15	12	-15	-47
MSMEG1295	putative transcription regulator			-0.93	0.87	0.92		-0.67	ND	5.69	ND		ND	-3.46	ND	ND		0.24	ND	-0.76	ND		-9	1	6	-24
MSMEG1296	hypothetical protein			-1.66	2.9	-2.65		1.45	ND	1.25	ND		0.22	1.66	-4.78	0.1999		4.66	ND	2.16	ND		8	-32	15	-160
MSMEG1297	COG1396:Predicted transcriptional regulators			-0.85	0.53	0.49		0.73	-0.35	-0.18	0.3069		-0.86	15.28	ND	ND		0.29	-1.39	-0.27	0.1446		1	10	-4	-21
MSMEG1298	oxidoreductase, aldo-keto reductase family			-5.99	-2.18	ND		0.39	-0.1	0.55	ND		-0.1	-4.77	-0.84	ND		ND	-0.74	-0.87	ND		82	76	30	82
MSMEG1299	transcriptional regulator, TetR family, putative			-0.29	-0.1	-0.05		0.15	-0.01	ND	ND		4.62	-0.48	-1.6	0.1048		0.7	0.37	0.03	0.096		75	50	19	-64
MSMEG1300	aldehyde dehydrogenase family protein			-0.12	0.21	ND		0.26	-1.42	-0.84	ND		-0.01	-1.65	-1.53	ND		0.47	-0.47	-0.12	ND		37	33	-9	20
MSMEG1301	hypothetical protein			-0.33	0.48	1.61		-4.17	1.1	5.4	0.0653		-2.92	-1.66	-2.22	0.0856		ND	-1.16	-0.06	ND		-37	-4	0	59
MSMEG1302	hydrolase, CocE-NonD family			0.36	9.13	3.94		0.3	0.89	2.67	0.1686		-3.43	1.84	-0.03	0.2337		2.89	-3.55	-1.96	0.2741		23	9	48	-21
MSMEG1303	putative thiol:disulfide interchange protein			0.06	0.09	0.13		0.13	-0.14	0.05	0.3877		0.21	-1.59	-0.39	0.1405		0.59	1.52	-0.33	0.0946		875	2821	404	946
MSMEG1305	oligopeptide transporter, OPT family			0.38	-1.63	0.71		-0.42	-0.47	-0.05	0.3065		-0.15	-1.41	1.23	0.1889		ND	0.37	0.79	ND		-2818	257	-60	-97
MSMEG1306	gp33			-0.56	0.61	-1.39		0.4	-0.33	0.22	0.1513		ND	1.04	-6.13	ND		ND	-0.18	-0.91	ND		26	17	52	56
MSMEG1308	HYPOTHETICAL TRANSMEMBRANE PROTEIN			-0.65	-1.36	-1.31		-0.5	-0.98	2.26	0.039		-1.06	-0.7	-5.54	0.0832		0.26	-1.19	-0.01	0.0419		37	32	17	-5
MSMEG1309	Mechanosensitive ion channel family			-0.19	-0.95	0.01		-0.33	-0.05	-0.91	0.0149		-1.01	ND	0.98	ND		ND	-1.24	0.13	ND		156	82	52	64
MSMEG1310	hypothetical protein			-0.3	-0.26	-0.57		0.99	-1.09	1.22	0.0055		-1.75	3.15	-1.88	0.0113		3.43	ND	-2.92	ND		58	27	6	-71
MSMEG1311	peptide chain release factor 3	prfC		-0.13	-0.33	0.02		0	0.08	0.05	0.1159		-0.08	-2.5	-0.33	0.1616		ND	-0.26	0.18	ND		204	218	106	211
MSMEG1312	transcriptional regulator, GntR family, putative			-0.03	-0.21	0		-0.06	0.15	-0.21	0.0553		-0.31	-0.01	0.45	0.0185		ND	-0.4	-0.35	ND		414	347	129	387
MSMEG1313	polysaccharide deacetylase family protein			-0.64	0.62	-0.63		-0.95	ND	ND	ND		-0.56	-1.07	-3.74	0.1184		11.75	0.97	-3.3	0.1299		71	28	-12	31
MSMEG1314	blr3294			-0.48	0.28	-1.41		6.19	0.98	4.7	0.0712		-2.03	8.33	-1.64	0.0619		16.87	1.5	0.13	0.1676		52	30	57	22
MSMEG1315	MFS transporter, phthalate permease family, putative			1.77	0.21	-0.67		7.2	1.16	-2.09	0.0722		13.69	-2.33	0.42	0.1408		-0.64	2.37	0.48	0.2675		-19	6	-3	-14
MSMEG1316	fumarylacetoacetate hydrolase family protein family			-0.07	-1.03	3.98		0.94	2.08	2.13	0.3252		-0.74	-1.29	ND	ND		0.35	0.33	0.58	0.3726		-9	-24	-27	-34
MSMEG1317	hypothetical protein			0.64	0.61	0.58		0.8	0.63	0.76	0.0708		-0.2	-1.03	0.55	0.4753		0.37	1.05	0.27	0.4304		116	107	73	129
MSMEG1318	hypothetical protein			0.18	-0.74	1.07		4.66	0.98	-1.51	0.102		-0.48	7.47	-3.71	0.1273		ND	ND	ND	ND		70	71	111	-58
MSMEG1319	exodeoxyribonuclease V, alpha subunit	recD		0.11	0.24	-0.01		0.03	0.09	-0.02	0.1553		0.22	0.81	-0.45	0.055		-0.67	-0.09	0.4	0.1676		114	94	132	83
MSMEG1320	exodeoxyribonuclease V, beta subunit	recB		-0.12	-0.26	0.18		0.07	0.15	0.21	0.1013		2.11	0.19	-3.78	0.0744		0.9	-0.32	2.57	0.0672		150	162	145	47
MSMEG1321	exodeoxyribonuclease V, gamma subunit	recC		-0.08	0.28	-0.72		0.17	0.33	4.84	0.1959		5.55	1.79	-0.72	0.0874		16.87	-0.76	-1.55	0.1676		97	66	165	16
MSMEG1322	transporter, putative			0.9	0.01	0.4		0.17	0.47	1.03	0.4033		0.43	1.15	-0.07	0.4239		-2.46	0.16	0.6	0.1514		200	84	165	52
MSMEG1323	transcription regulator, MarR family Atu0837 [imported]			0.32	1.75	0.2		-0.11	-0.07	-0.5	0.2339		0.01	-1.24	-0.23	0.1156		-2.8	ND	1.8	ND		177	100	195	16
MSMEG1324	enoyl-CoA hydratase-isomerase family protein	fad-1		0.07	-0.1	0.02		0.66	0.87	-0.78	0.0097		1.12	-1.58	-0.55	0.0411		-1.07	-0.28	1.84	0.0628		265	285	126	90
MSMEG1325	conserved hypothetical protein			0.1	-0.24	0.24		0.97	1.11	-0.37	0.0776		2.28	2.3	-3.38	0.0056		-1.97	1.17	0.53	0.0636		180	134	247	79
MSMEG1326	conserved hypothetical protein			-0.34	0.28	-0.85		0.3	0.15	ND	ND		1.54	-0.98	1.42	0.0381		0.94	ND	1.1	ND		65	40	-15	-18
MSMEG1328	Rrf2 family protein			-0.17	4.22	-0.41		-0.11	1.4	2.12	0.4997		-7.26	0.09	-5.04	0.2497		1.5	ND	-0.28	ND		3	-12	3	-130
MSMEG1329	flavohemoprotein, putative			-0.58	-0.59	-0.89		1.62	1.77	-1.04	0.0017		2.56	2.25	-0.8	0.0143		-3.99	0.13	0.25	0.1105		207	78	204	62
MSMEG1332	ribosomal protein L33	rpmG		0.18	0.4	0.04		-0.25	-0.1	-0.04	0.2875		-0.22	1	-0.33	0.0999		0.03	0.38	0.13	0.3752		584	566	688	694
MSMEG1333	Actinomycete protein of unknown function (DUF875) superfamily			-0.32	0.12	-0.23		-0.02	0	0.12	0.1704		0.1	0.45	-0.17	0.0027		-2.07	-0.02	0.87	0.1283		6380	1903	912	1156
MSMEG1334	MaoC like domain, putative			0.01	0.19	0.09		-0.87	-0.95	0.12	0.0863		0.02	-0.11	0.25	0.3489		-0.07	-0.78	0.44	0.0805		2763	2329	4091	3262
MSMEG1335	conserved hypothetical protein			-0.19	0.04	0.05		-0.86	-1.21	0.4	0.0396		-0.26	-0.57	0.48	0.0024		-0.26	-0.18	0.04	0.1497		2311	2028	1841	3387
MSMEG1337	preprotein translocase SecE subunit	secE		0.05	ND	0.44		-0.08	-0.24	0.01	ND		-1.41	-1.24	-2.3	ND		ND	-0.89	0.67	ND		150	188	89	54
MSMEG1338	transcription antitermination protein NusG CC3205 [imported]			-0.01	-0.19	-0.08		-0.18	-0.36	0.07	0.0733		0	0.12	-0.02	0.125		-0.1	-0.88	0.06	0.1496		2451	800	1416	728
MSMEG1339	ribosomal protein L11	rplK		0.01	0.27	0.15		-0.6	-0.82	0.02	0.1455		0.03	-0.19	0.51	0.264		-0.13	-0.19	-0.05	0.4028		5845	5980	10150	8178
MSMEG1340	ribosomal protein L1	rplA		-0.03	0.31	-0.51		-0.23	-0.33	0.28	0.129		0.15	0.14	0.19	0.2219		-0.14	0.04	-0.05	0.2952		7591	4765	4846	5898
MSMEG1341	RNA polymerase sigma-70 factor, ECF subfamily			0.26	0.24	-0.14		-0.99	0.58	1.1	0.0478		-1.57	ND	-2.76	ND		-0.33	0.69	1.86	0.1454		47	25	12	33
MSMEG1342	DGPF domain family			-0.05	-0.01	-0.07		0.07	0.01	0.2	0.1094		-1.14	-2.76	2.19	0.0235		ND	-2.61	4.3	ND		1420	639	139	90
MSMEG1343	cyclopropane-fatty-acyl-phospholipid synthase 1			-0.21	0.33	-0.22		0	-0.04	0.11	0.3596		-0.73	-0.56	0.16	0.0693		-0.14	-0.23	0.25	0.1486		2219	1371	578	1023
MSMEG1344	cyclopropane-fatty-acyl-phospholipid synthase 1			-0.23	-0.2	-0.01		0.13	0.05	-0.2	0.0126		-0.46	-2.81	-0.65	0.1016		ND	-0.27	0.17	ND		344	509	163	372
MSMEG1345	carboxyl esterase			-0.41	0.67	0.23		-0.27	-0.8	0.05	0.2455		-0.71	-0.25	0.3	0.3144		-1.87	-1.21	-0.15	0.1626		202	153	166	140
MSMEG1346	ABC1 family family			0.52	1.61	0.04		-0.15	3.15	0.13	0.2707		-0.3	-1.3	-3.13	0.2631		-1.82	-1.35	-0.46	0.1961		-109	84	874	468
MSMEG1347	conserved hypothetical protein			-0.24	-0.09	0.23		0.22	0.05	-0.55	0.0409		2.28	-0.94	-4.98	0.0626		ND	-0.19	-2.76	ND		71	55	48	86
MSMEG1348	fadD27	fadD27		-0.05	-0.44	2.47		-0.01	-0.07	0.32	0.2923		-0.1	2.07	0.58	0.4294		ND	-3.22	2.34	ND		192	215	-14	-14
MSMEG1349	conserved hypothetical protein			0.01	0.05	0.44		-0.06	0.29	0.5	0.1024		0.97	-0.67	0.19	0.171		ND	0.38	0.48	ND		148	106	70	139
MSMEG1350	hypothetical protein			-1.19	-1.97	-0.1		1.03	-1.1	1.13	0.0278		-0.52	-0.04	-1.26	0.0062		0.61	2.39	1.27	0.0575		9	-3	-34	-34
MSMEG1351	hypothetical protein			ND	-0.59	ND		2.28	0.08	0.42	ND		0.84	-0.25	ND	ND		10.03	0.51	-2.72	ND		33	6	-20	-7
MSMEG1352	conserved hypothetical protein			0.24	-0.14	-1.03		-1.6	-0.43	1.76	0.0686		4.78	0.32	-1.53	0.0829		6.16	-3.32	-0.55	0.0505		65	10	-22	-10
MSMEG1353	conserved hypothetical protein			0.35	0.14	0.38		0.07	0.13	0.16	0.0848		-0.01	0.02	4.78	0.2422		-1.34	-5.2	1.92	0.0929		257	205	161	40
MSMEG1354	glycosyl hydrolase, family 5			0.7	0.57	1.62		-0.35	-0.38	1.08	0.035		-2.43	-2.21	-1.74	0.0779		0.3	-3.46	0.57	0.3656		56	54	-1	-6
MSMEG1355	conserved hypothetical protein			-0.16	-0.32	0.62		-0.34	-0.37	0.3	0.2202		3.4	-2.86	1.03	0.0692		ND	ND	ND	ND		210	66	3	-49
MSMEG1356	ROK family protein domain protein			0.55	-1.16	1.4		0.46	0.47	0.77	0.3509		-1.59	-2.51	0.27	0.2407		ND	0.28	3.1	ND		131	66	20	26
MSMEG1357	ribosomal protein L10	rplJ		0.61	0.57	0.55		-1.19	-1.29	0.5	0.1086		-0.74	-1.87	0.6	0.1743		-0.16	-1.04	-0.1	0.3425		6545	4323	6249	8725
MSMEG1358	ribosomal protein L7-L12	rplL		0.32	0.68	-0.21		-0.62	-0.63	0.6	0.1462		0.13	-0.36	0.66	0.3912		0.05	0.06	0.13	0.2881		7955	11591	6762	11518
MSMEG1359	ABC transporter, ATP-binding protein			-0.02	0.51	-0.08		-0.65	-0.73	0.03	0.0976		-1.14	-4.49	1.01	0.0805		-0.11	-0.49	0.24	0.1398		1145	883	524	637
MSMEG1360	DNA polymerase (rpoB)	rpoB		0.77	0.93	0.62		-0.01	-0.2	0.94	0.1933		-0.24	-0.23	1.53	0.4274		0.02	-0.25	1.45	0.365		1090	1205	1567	775
MSMEG1361	DNA-directed RNA polymerase, beta' subunit	rpoC		0.2	0.45	0.46		-0.23	-0.15	0.16	0.1189		0.31	0.08	-0.15	0.1666		-0.58	-0.1	-0.16	0.3692		1542	2973	1789	1455
MSMEG1362	rbs repressor, putative			-0.21	0.63	-0.16		1.81	2.59	-2.29	0.0026		1.06	15.28	-3.63	0.1254		0.65	-0.21	-1.29	0.187		12	99	61	59
MSMEG1363	sorbitol dehydrogenase, putative			-0.11	0	0.14		-0.32	-0.12	0.08	0.1843		ND	ND	1.42	ND		ND	-3.71	2.46	ND		229	146	-2	25
MSMEG1364	conserved hypothetical protein			1.22	0.13	1.18		0.05	0.02	0.84	0.1198		-2.64	-3.88	2.64	0.0513		-1.41	-0.7	1.98	0.0496		318	223	43	137
MSMEG1365	sugar ABC transporter, ATP-binding protein			2.51	0.28	2.33		0.2	0.03	0.81	0.0761		ND	ND	-0.27	ND		6.04	-1.45	3.92	0.0508		193	219	18	42
MSMEG1366	ribose ABC transporter, permease protein	rbsC		0.94	0.58	0.53		-0.01	0.18	0.85	0.2265		-5.76	ND	3.61	ND		ND	-1.42	3.55	ND		323	276	19	108
MSMEG1367	Periplasmic binding proteins and sugar binding domain of the LacI family, putative			1.1	0.68	0.94		-0.01	-0.01	0.12	0.01		-4.56	ND	4	ND		-2.96	-1.74	2.24	0.0137		566	395	51	151
MSMEG1368	Fructose-tagatose bisphosphate aldolase	gatY		0.89	1.3	0.6		1.12	-0.19	-0.27	0.2065		-0.73	-0.39	-0.27	0.0891		ND	-4.13	-0.87	ND		104	26	236	97
MSMEG1369	gluconate kinase, putative			1.31	-0.63	-0.04		0.04	-1	0.01	0.4435		ND	-5.23	-2.81	ND		-1.7	-3.68	-0.08	0.1788		60	56	2	41
MSMEG1370	transcriptional regulator, DeoR family			1.73	0.23	1.47		-0.24	0.06	-0.39	0.0717		-0.05	-0.75	0.38	0.1851		ND	-1.98	ND	ND		360	119	115	-3
MSMEG1371	1-phosphofructokinase	pfkB		2.48	0.15	1.32		0.06	-0.15	-0.18	0.1157		-0.3	-0.57	-0.68	0.2001		ND	-1.02	0.46	ND		115	96	89	63
MSMEG1372	conserved hypothetical protein			0.09	0	-1.32		0.81	0.73	-1.65	0.0938		-0.05	0.11	0.05	0.1986		ND	-2.25	0.47	ND		209	73	48	27
MSMEG1373	probable transcription regulator			0.36	0.13	1.09		0.18	0.24	ND	ND		2.05	0.55	0.73	0.215		ND	-0.64	-0.55	ND		143	62	40	35
MSMEG1374	TmtpA	mmpS1		-1.03	1.02	-0.04		2.28	-0.21	15.06	0.1718		-1.46	-0.59	-1.24	0.1596		6.48	2.61	0.16	0.1504		-16	15	-8	-21
MSMEG1375	membrane protein, MmpL family			-0.81	-0.19	-0.75		0.59	-0.6	2.69	0.0721		-0.37	-0.81	-3.36	0.0865		0.42	0.52	1.4	0.0418		46	18	5	-20
MSMEG1376	endonuclease IV, putative			-0.44	0	-0.03		0.14	0.03	-0.09	0.1472		0.76	1.12	-0.34	0.0384		-0.07	-0.26	0.11	0.0546		739	523	956	504
MSMEG1377	PAP2 superfamily domain protein			2.17	-0.2	0.16		0.62	0.47	0.56	0.4203		-0.77	0.05	0.26	0.2866		ND	-1.99	2.82	ND		1131	274	184	54
MSMEG1378	Protein of unknown function (DUF861) family			0.06	-0.78	0.03		0.63	ND	0.65	ND		-0.11	-0.12	-1.38	0.0918		0.78	1.85	-0.14	0.1343		-45	-48	-86	-76
MSMEG1379	hypothetical protein			0.19	-0.96	0.06		0.08	-0.22	1.11	0.1133		-1.3	-1.07	-2.91	0.029		-0.49	1.81	-1.55	0.0833		150	37	7	17
MSMEG1381	fadE8	fadE8		-0.56	2.34	-0.78		1.63	1.37	-1.29	0.2002		-2.9	ND	-1.34	ND		ND	-1.86	0.7	ND		45	202	11	45
MSMEG1382	echA4	echA4		-0.54	0.55	0.06		0.02	0.03	-0.22	0.4304		-0.79	-2.31	-0.54	0.0432		ND	-1.22	1.08	ND		276	183	65	78
MSMEG1383	conserved hypothetical protein			-0.16	-0.08	0.27		-0.06	0.11	-0.34	0.0354		-0.73	1.48	-1.91	0.0146		16.87	-2.52	ND	ND		97	101	13	-4
MSMEG1384	echA5	echA5		-0.73	-0.38	-0.6		-0.02	-0.26	-1.99	0.0855		-0.6	2.25	-3.41	0.0376		ND	-0.58	-0.66	ND		73	54	17	50
MSMEG1385	transcriptional regulator, LysR family			-0.03	0.2	9.35		-0.41	-0.75	0.35	0.2436		-0.27	0.36	-2.65	0.2316		1.9	1.46	0.88	0.3264		33	17	-15	-25
MSMEG1386	alcohol dehydrogenase II			-0.47	1.26	0.04		0.98	3.63	-1.7	0.0113		-1.28	1.17	-2.45	0.1058		4.66	-5.2	0.22	0.0873		-1297	-364	-45	-176
MSMEG1387	conserved hypothetical protein			-0.24	-1.69	-0.08		0.18	0.04	-0.54	0.0763		0.09	-0.72	-2.94	0.0713		-1.5	-0.91	-1.12	0.0227		553	459	859	462
MSMEG1388	conserved hypothetical protein			0.02	-0.16	-0.15		0.11	0.61	-0.16	0.0965		0.04	-0.77	0.48	0.0956		ND	-0.02	0	ND		325	534	210	490
MSMEG1389	conserved hypothetical protein			0.04	-0.07	-0.11		-0.15	-0.28	0.09	0.044		0.09	-0.78	-0.17	0.1207		-0.88	-0.25	0.21	0.0522		375	391	281	300
MSMEG1391	conserved hypothetical protein			0.52	0.79	0.32		-0.19	-0.23	0.03	0.0216		0.21	0.51	0.08	0.0028		-2.15	-0.85	1.19	0.0997		266	326	235	156
MSMEG1392	transcriptional regulator, putative			0.2	0.2	0.26		-0.02	0.09	-0.1	0.0087		-0.4	-1.39	0.54	0.111		ND	-2.9	1.21	ND		351	417	311	75
MSMEG1393	ribosomal protein S12	rpsL		0.02	0.03	-0.21		-1.3	-1.9	0.33	0.043		-1.07	-2.43	0.01	0.0966		-1.8	-2.83	1.04	0.0252		6646	4422	5954	2460
MSMEG1394	ribosomal protein S7	rpsG		0.87	0.81	0.63		-0.08	-0.28	1.56	0.4175		0.22	-0.33	1.55	0.449		0.1	-0.66	1.22	0.4045		3116	2604	5149	3484
MSMEG1395	translation elongation factor EF-G (fusA)	fusA		-0.38	-0.27	-0.49		-0.91	-1.18	0.44	0.0077		-0.13	-0.73	0.22	0.0177		-0.55	-0.58	0.37	0.0004		7553	4893	9273	9489
MSMEG1396	translation elongation factor G	fusA		0.05	0.8	0.31		-0.58	-0.56	0.32	0.3532		0.2	-0.27	0.07	0.2004		-0.18	-0.67	0.52	0.2828		5575	7365	7426	6190
MSMEG1397	translation elongation factor Tu	tuf		0.58	0.39	0.51		-0.91	-1.46	0.25	0.2109		-0.37	-1.26	0.24	0.3783		-0.28	-1.25	0.1	0.4573		16741	10390	19619	23724
MSMEG1398	hypothetical protein			0.05	0.12	0.06		-0.19	-0.53	-0.09	0.1169		-0.26	-0.94	-0.65	0.0463		0.01	-1.05	0.08	0.217		968	925	1807	1093
MSMEG1399	hypothetical protein			-0.19	0.35	0.39		0.09	-0.24	0.29	0.446		-0.54	-1.3	-0.53	0.0655		-1.55	-1.85	0.77	0.0514		656	645	1175	570
MSMEG1402	hypothetical protein			0.68	0.66	0.45		0.38	-1.16	4.7	0.2008		-1.7	ND	5.25	ND		-0.47	8.42	-1.21	0.1925		-68	-1	-6	-13
MSMEG1403	Na+-H+ antiporter			0.59	-0.75	-1.83		-0.08	0.05	0.85	0.1989		-1.38	2.15	-1.56	0.0489		4.64	-0.84	-0.11	0.0407		87	-84	259	-116
MSMEG1404	Na+-H+ antiporter			-0.88	ND	-1.12		0.67	-0.56	1.48	ND		-1.89	0.71	-1.16	ND		3.34	-1.01	0.11	ND		21	25	-3	-24
MSMEG1405	arginine-ornithine antiporter	arcD		0.35	0.56	-0.8		-0.09	-0.25	0.94	0.3114		-0.24	-0.45	-1.79	0.2364		0.47	0.81	-0.39	0.133		-57	-23	-85	-53
MSMEG1406	arginine-ornithine antiporter	arcD		0.24	6.02	-2.34		4.39	0.01	-0.34	0.4701		0.57	-0.05	7.98	0.3868		0.59	-0.25	-0.21	0.3684		-15	7	-20	-22
MSMEG1407	arginine-ornithine antiporter	arcD		-1.22	0.35	-0.55		0.26	0.14	1.24	0.1206		-1.65	-0.97	-3.58	0.0658		-0.11	1.07	0.9	0.0177		-8	-11	-10	-33
MSMEG1408	arginine deiminase	arcA		-0.56	0.98	0.09		0.71	0.15	15.06	0.2042		13.69	-1.88	-4.12	0.1268		4.15	3.61	2.54	0.023		-3	12	-1	14
MSMEG1409	3-oxoacyl-(acyl-carrier-protein) reductase	fabG		-0.03	-0.49	0.47		-0.03	-0.11	-0.47	0.185		-1.31	-2.46	0.57	0.1095		-0.47	-0.1	-0.04	0.2845		394	267	109	244
MSMEG1410	universal stress protein family domain protein			0.52	0.7	8.54		1.13	0.77	-0.67	0.2374		-0.71	-0.23	-3.1	0.198		0.37	-1.29	0.26	0.2274		79	134	-2	19
MSMEG1411	amino acid permease	rocE		0.19	0.17	0.81		1.12	0.73	0.63	0.1558		-2.02	-3.5	-0.2	0.1586		ND	0.18	1.53	ND		52	67	14	39
MSMEG1412	ornithine aminotransferase	rocD		0.47	-0.34	1.4		0.64	0.78	-0.79	0.3465		-1.74	-4.36	1.22	0.157		-4.04	-2.95	0.95	0.1203		363	477	67	74
MSMEG1413	Amidinotransferase superfamily			0.59	0.13	-1.28		2.01	2.03	-0.43	0.0034		-3.3	ND	1.25	ND		ND	ND	2.3	ND		92	374	11	15
MSMEG1414	transcriptional regulator, AsnC family family			-0.48	-1.18	0.07		1.31	0.72	ND	ND		0.79	0.33	-0.27	0.0663		0.22	0.89	-0.54	0.0818		-12	7	-20	-53
MSMEG1415	ferredoxin reductase			0.64	-0.22	0.65		0.48	0.86	-0.46	0.3091		0.15	1.97	-0.1	0.3562		1.26	0.74	-0.81	0.0659		337	378	709	536
MSMEG1416	1564 [imported]			0.21	-0.09	-0.53		0.49	0.55	1.19	0.0889		0.7	-2.61	-0.64	0.0786		-2.34	0.11	0.43	0.0956		63	79	17	65
MSMEG1417	ECF sigma factor AdsA, putative			0.12	2.49	-0.17		0.1	-0.61	-0.66	0.3471		-0.39	-2.65	-2.6	0.1687		0.1	0.85	-0.61	0.3592		253	164	415	218
MSMEG1418	conserved hypothetical protein			-1.2	0.67	-1.29		1.04	1.61	-0.12	0.0286		2.57	2.3	-1.4	0.0243		ND	3.57	-1.44	ND		68	45	167	161
MSMEG1419	transcriptional repressor, TetR family			0.12	-0.18	0.69		-0.11	0.48	-0.73	0.198		-1.05	0.71	0.78	0.0733		ND	-0.35	1.11	ND		84	60	-7	5
MSMEG1420	conserved hypothetical protein			-0.4	0.28	1.34		3.58	0.12	0.91	0.2555		-0.09	-2.86	-3.98	0.0573		-0.07	ND	0.53	ND		-43	-15	21	0
MSMEG1421	pqqE	pqqE		-0.01	-0.34	-0.23		-1.41	-1.11	1.15	0.0001		-0.96	-1.39	1.73	0.0175		-0.79	-0.82	1.23	0.0136		1892	352	398	588
MSMEG1422	FMN-dependent alpha-hydroxy acid dehydrogenase family protein	lldD1		0.61	0.58	0.63		-1.05	-0.64	1.47	0.095		-1.08	-1.65	0.77	0.0894		-1.23	-1.02	0.55	0.131		355	159	273	192
MSMEG1423	Creatinine amidohydrolase subfamily			-0.04	-0.38	0.44		-0.05	-0.21	2.17	0.1202		-0.1	ND	-0.2	ND		ND	-3.42	7.16	ND		608	79	159	7
MSMEG1424	glycosyl transferase, group 2 family protein domain protein			0.19	0.16	0.33		-0.32	-0.06	0.36	0.3861		-0.52	-1.07	0.26	0.1527		-2.22	-0.7	1.59	0.0485		344	307	174	235
MSMEG1425	oxidoreductase, GMC family CC0945 [imported]			-0.05	-0.91	0.06		-1.52	-2.77	0.42	0.0973		-1.02	-3.73	-2.46	0.0611		ND	-3.17	0.85	ND		399	82	1173	35
MSMEG1426	drug transporter, putative			1.71	-0.32	6.59		-1.78	-0.74	-3.97	0.3485		0.31	0.03	3.56	0.1491		0.04	-1.98	0.26	0.2629		37	24	-42	16
MSMEG1427	transcriptional regulatory protein, putative			0.35	0.42	-1.15		2.2	5	-0.1	0.0649		1.63	-2.9	-2.18	0.0289		0.51	-1.15	1.12	0.1193		17	37	10	28
MSMEG1428	cytochrome P450 family protein [imported]			1.57	-0.79	0.59		-0.48	-0.09	0.97	0.4689		-2.84	ND	0.08	ND		ND	-0.61	3.41	ND		75	47	14	8
MSMEG1429	cytochrome P450 family protein [imported]			-0.23	0.03	0.14		-0.15	-1.14	1.06	0.0335		0.16	-0.29	-6.35	0.1821		0.35	ND	1.62	ND		52	9	-22	-59
MSMEG1430	carboxylesterase, type B			0.92	0.34	0.41		0.12	0.53	-0.16	0.2124		-0.05	0.06	0.18	0.0778		ND	-0.53	1.2	ND		319	747	260	299
MSMEG1431	bll3988			0.61	-0.37	0.33		-0.08	0.16	-0.04	0.3966		0.13	-0.06	-0.11	0.3854		-3.71	-0.86	1.19	0.0651		277	442	177	133
MSMEG1432	conserved hypothetical protein			0.31	0.31	-0.19		-1.02	-0.51	-0.54	0.0432		-1.67	7.72	-2.3	0.0905		4.74	-1.86	6.97	0.0569		44	33	14	-25
MSMEG1433	ribosomal protein S10	rpsJ		0.72	0.72	0.2		-0.06	-0.18	0.94	0.3798		-0.06	-0.51	0.81	0.4197		-0.92	-0.68	1.69	0.1833		2900	3092	3638	2076
MSMEG1434	ribosomal protein L3	rplC		0.15	0.01	0		-0.56	-0.72	0.58	0.012		0.01	-1.18	0.76	0.1317		-0.65	-0.54	0.3	0.0131		6625	7581	4914	8532
MSMEG1435	ribosomal protein L4-L1 family	rplD		0.59	0.89	1.01		-0.07	-0.19	1.34	0.2217		0.03	-0.16	1.02	0.0979		-0.04	0.14	0.96	0.0816		3213	3342	4492	4776
MSMEG1436	ribosomal protein L23	rplW		0.35	0.85	0.01		-0.69	-0.89	0.37	0.0688		-0.18	-1.22	0.45	0.1904		-0.26	-0.29	-0.1	0.2135		5454	4817	5778	8685
MSMEG1437	ribosomal protein L2	rplB		0.58	1.3	-0.49		-0.47	-0.49	0.48	0.4869		-0.59	-0.75	0.21	0.4482		0.24	0.67	-0.15	0.4011		3785	2514	4624	2816
MSMEG1438	ribosomal protein S19	rpsS		0.53	0.33	-1.33		0.08	-0.57	1.38	0.2381		-1	-0.18	0.29	0.1702		0.07	0.59	0.49	0.2535		5018	3821	3807	9734
MSMEG1439	ribosomal protein L22			0.27	-0.06	0.03		-0.59	-0.66	0.48	0.0251		-0.27	-0.63	0.78	0.0935		0.01	0.34	-0.02	0.4256		8405	8040	7470	18421
MSMEG1440	rpsC	rpsC		0.06	-0.36	-0.31		-0.45	-0.08	0.09	0.0005		-0.93	-0.12	-0.36	0.0136		0.62	0.27	-0.51	0.0067		12046	278	366	537
MSMEG1441	ribosomal protein L16	rplP		0.71	0.48	-0.13		0.04	-0.05	1.1	0.4744		-0.02	-0.06	1.39	0.4314		0.57	0.86	0.19	0.1897		7298	10586	8536	17044
MSMEG1442	ribosomal protein L29	rpmC		-0.54	0.16	-0.93		-0.41	-0.73	0.45	0.0267		-0.27	-1.24	-0.23	0.0053		-0.07	0.43	-0.17	0.056		9039	5141	2021	7906
MSMEG1443	rpsQ	rpsQ		0.55	0.92	0.75		-0.7	-0.88	0.31	0.2996		-0.52	-1.2	0.48	0.4798		-0.12	-0.21	-0.08	0.01		4538	4540	4317	7327
MSMEG1444	IPP isomerase type 1 family protein, putative			-0.27	0.04	-0.16		-0.44	-0.37	-0.01	0.064		-0.84	-3.55	0.37	0.1006		ND	-2.04	0.51	ND		238	167	39	132
MSMEG1445	transcriptional regulator, MerR family			-0.59	ND	-0.28		-0.6	-0.89	ND	ND		1.25	-0.03	-4.34	ND		2.69	ND	-0.25	ND		88	30	69	-37
MSMEG1446	sulfate permease family protein			0.08	0.98	-0.19		0.38	-0.21	-1.7	0.3013		0.06	-0.29	-1.49	0.345		0.58	-3.55	0.48	0.1009		59	93	178	-136
MSMEG1447	osteoblast specific factor 2-related protein			0.71	1.19	-0.02		0.58	-0.76	0.99	0.3814		-1.4	0.31	-1.64	0.288		0.58	1.13	-0.04	0.2447		-48	-20	-20	-50
MSMEG1448	hypothetical protein			0.87	0.34	-0.01		ND	-2.2	1.72	ND		-2.79	0.46	-3.1	0.0936		6.02	ND	0.62	ND		0	4	-4	-2
MSMEG1449	arylsulfatase	atsA		-0.05	0.1	-0.19		0.09	0.48	-0.79	0.092		0.37	-0.45	-1.7	0.1096		-1.09	1.48	-1.33	0.0034		170	85	73	171
MSMEG1450	Domain of unknown function (DUF323) superfamily			-1.78	-1.01	-0.26		-0.52	0.54	1.16	0.0117		-0.65	-0.08	-0.09	0.0839		1.78	0.44	-0.1	0.0984		166	58	29	27
MSMEG1451	conserved hypothetical protein			-0.11	-0.18	0.22		0.02	-0.28	-0.91	0.0611		0.05	1.03	-1.45	0.0672		2.58	-0.53	0.02	0.1688		109	134	80	46
MSMEG1453	conserved hypothetical protein			0.24	5.4	-0.4		-0.19	-1.2	0.59	0.2821		-1.65	7.61	-2	0.0111		3.03	-1.78	-0.55	0.4926		29	25	95	-44
MSMEG1454	glcG protein			1.9	1.73	ND		0.17	0.55	-0.39	ND		-1.72	-0.11	0	ND		0.85	2.31	0.55	ND		-38	21	-8	-35
MSMEG1455	coenzyme PQQ synthesis protein C, putative			-1.86	-0.86	-2.35		2.78	6.97	0.77	0.0322		1.37	-1.01	-2.18	0.0264		1.75	0.67	1.39	0.0269		22	-3	-1	-5
MSMEG1456	nitrite reductase [NAD(P)H], small subunit [imported]			0.92	-0.29	3.69		1.13	-1.78	4.56	0.0966		0.83	-0.06	-1.31	0.2447		0.48	0.23	1.08	0.2292		37	-12	-32	-11
MSMEG1457	biphenyl dioxygenase homolog			-1.34	0.16	0.06		-1.11	-1.85	0.45	0.0639		-2.76	1.94	-2.67	0.0266		0.8	1.87	-3.21	0.0159		25	12	3	-37
MSMEG1458	aldehyde dehydrogenase family protein			-0.98	0.76	-0.33		-0.36	-2.12	0.25	0.0254		-1	-2.63	-1.89	0.0013		0.42	1.68	-0.53	0.0127		-24	13	10	26
MSMEG1459	ferredoxin [imported]			0.35	0.59	0.07		-0.08	14.81	5.81	0.1293		-1.73	-1.3	-1.42	0.0174		-0.74	3.07	-3.55	0.0728		-23	-2	-9	-26
MSMEG1460	ggtA, putative			0.22	-1.09	4.8		0.19	-0.16	0.74	0.3062		-5.42	-0.94	-2.17	0.2848		0.98	1.37	0.17	0.4236		0	11	-7	5
MSMEG1461	Endoribonuclease L-PSP superfamily			-0.11	4.89	0.18		1.56	0.99	1.69	0.4537		-2.51	-1.33	-1.59	0.4707		0.47	-1.13	-0.49	0.2825		-35	-15	-11	-15
MSMEG1462	ribosomal protein L14	rplN		0.32	0.31	-0.17		-1.36	-2.21	0.29	0.0579		-1.84	-2.38	0.38	0.0452		-1.47	-3.35	1.58	0.0356		4429	3885	2197	1455
MSMEG1463	ribosomal protein L24	rplX		1.16	0.97	0.76		-0.31	-0.39	1.28	0.2708		-0.6	-1.08	1.42	0.4325		-0.69	-0.88	1.92	0.3627		2669	2285	2282	2351
MSMEG1464	ribosomal protein L5	rplE		0.59	0.75	0.82		-0.91	-0.99	0.78	0.1287		-0.74	-1.82	1.31	0.0842		-0.92	-1.3	0.9	0.0725		3483	2454	2613	2948
MSMEG1465	ribosomal protein S14p-S29e	rpsN		0.14	0.15	-0.01		-0.98	-0.77	0.68	0.0043		-0.92	-0.39	0.81	0.0417		-0.03	-0.4	0.34	0.1824		1422	1619	862	1846
MSMEG1466	ribosomal protein S8	rpsH		0.62	0.63	0.05		-0.12	-0.18	1.45	0.4147		-0.33	-1.1	1.62	0.1956		0.01	-0.13	1.28	0.4777		3117	3922	2460	3390
MSMEG1467	ribosomal protein L6	rplF		-0.02	0.18	-0.21		-1.12	-1.12	0.56	0.0065		-1.03	-2.2	0.77	0.0282		-0.42	-1.59	0.41	0.0555		9493	4369	4290	5289
MSMEG1468	ribosomal protein L18	rplR		0.78	0.68	-0.54		-0.78	-0.76	0	0.1772		-0.88	-0.51	0.11	0.2524		0.2	-0.1	-0.24	0.402		1513	561	991	1229
MSMEG1469	ribosomal protein S5	rpsE		0.66	0.44	0.88		-0.06	-0.03	1.32	0.3031		-0.6	-0.35	1.56	0.2795		-0.08	-0.28	1.39	0.417		6503	10351	7166	4176
MSMEG1470	ribosomal protein L30	rpmD		0.1	0.4	0.32		-0.68	-0.74	0.68	0.0154		-0.54	-0.82	0.8	0.0008		-0.11	-0.66	0.71	0.0965		5042	6061	3705	6068
MSMEG1471	ribosomal protein L15	rplO		0.11	-0.15	-0.19		-0.75	-0.91	0.28	0.0266		-0.45	-1.01	0.07	0.0889		-0.14	-0.63	0.4	0.0872		11924	11078	10055	17978
MSMEG1472	Rif17, putative			0.12	2.19	0.11		1.94	6.79	1.32	0.0674		-1.58	3.28	6.27	0.1087		-0.41	-0.46	1.3	0.4648		-33	-14	-8	-16
MSMEG1473	signal peptide peptidase SppA, 67K type	sppA		1.05	0.71	0.2		0.48	0.6	0.55	0.3644		0.12	0.51	0.22	0.1623		-0.86	-0.03	0.23	0.1566		265	215	358	205
MSMEG1474	amino acid MFS transporter			0.07	-0.17	0.18		0.02	0.01	-0.03	0.4632		-0.38	0.09	-0.02	0.2267		-0.3	-0.37	0.14	0.1448		524	487	614	594
MSMEG1475	transporter, LysE family			-0.04	0.18	0.26		-0.98	-0.81	0.52	0.0509		-0.76	-0.88	0.32	0.0782		-2.52	-2.1	2.55	0.0034		462	448	223	160
MSMEG1476	Mycobacterium tuberculosis paralogous family			-0.11	1.29	0.05		0.63	0.53	-0.22	0.464		1.27	1.13	-4.43	0.148		-1.96	1.45	-0.56	0.1306		142	182	73	180
MSMEG1477	Mycobacterium tuberculosis paralogous family			0.02	0.45	-0.19		1.08	0.3	-0.16	0.1783		1.13	0.08	-1.27	0.1607		-2.29	0.28	-0.4	0.1698		36	83	29	44
MSMEG1478	Mycobacterium tuberculosis paralogous family			0.9	0.02	1.82		0.36	0.83	0.05	0.2862		0.98	0.49	-3.88	0.1434		-2.07	0.76	-0.02	0.487		75	159	79	92
MSMEG1479	Mycobacterium tuberculosis paralogous family			0.25	-0.21	0.26		0.72	1.06	-0.47	0.0879		1.34	0.25	-4.13	0.1133		ND	1.06	-0.49	ND		71	156	49	104
MSMEG1480	preprotein translocase SecY subunit	secY		0.6	0.27	-0.06		0.01	-0.13	0.68	0.4985		-0.01	0.29	0.51	0.5		-2.93	-0.09	1	0.1388		1406	1067	676	546
MSMEG1482	methionine aminopeptidase, type I	map		0.66	0.21	0.16		-0.26	-0.22	1.01	0.357		-0.19	-0.03	0.84	0.4915		-2.06	-0.76	1.73	0.0324		1450	1102	919	486
MSMEG1483	probable RNA polymerase sigma factor			-0.38	-0.3	-0.34		-0.36	0.61	-0.99	0.0148		-1.17	-2.14	-1.82	0.0081		ND	-1.8	1.2	ND		104	58	7	15
MSMEG1484	conserved hypothetical protein			-1.14	-0.04	-1.23		-0.41	-1.08	-0.7	0.0113		-1.91	-1.39	-3.6	0.0437		ND	-3.24	-1.79	ND		141	44	28	49
MSMEG1485	acetolactate synthase, large subunit, putative			-0.06	-0.05	0.07		0.84	-0.82	3.68	0.0937		0.85	0.75	-0.45	0.0254		-0.42	-0.53	0.95	0.0161		5	12	-32	16
MSMEG1486	conserved hypothetical protein			0.09	0.11	-0.09		1.07	0.89	1.39	0.0171		-1.6	-0.81	-2.37	0.0462		0.88	1.05	-0.39	0.0164		-29	-17	-17	-38
MSMEG1487	3-oxoacyl-(acyl-carrier-protein) synthase III, putative			ND	0.6	3.81		0.21	0.72	8.12	ND		-1.56	-0.73	-1.98	ND		2.58	0.25	-0.28	ND		25	14	30	12
MSMEG1488	NikT protein			0.18	1.16	0.45		0.69	-0.38	0.73	0.4951		-0.51	-0.46	1.21	0.397		9.28	6.4	-1.1	0.0886		-42	-7	-17	-13
MSMEG1489	hypothetical protein			-0.17	-0.03	0.15		-0.31	9.56	2.05	0.147		0.51	0.33	-3.67	0.1346		0.65	0.68	7.73	0.1567		33	6	-24	-26
MSMEG1490	transcriptional regulator, MarR family family			0.4	0.41	0.29		0.51	0.81	0.09	0.3157		0.26	1.01	-0.12	0.3734		-1.07	0.46	0.48	0.1235		223	177	207	121
MSMEG1491	sensor histidine kinase			1.58	0.94	0.23		-0.8	0.3	0.42	0.1518		-0.68	0.61	-0.8	0.3296		2.42	-1.11	-1.94	0.0896		30	37	27	-66
MSMEG1493	DNA-binding response regulator			-0.16	1.33	0.03		0.92	-1.63	ND	ND		-0.02	2.08	-5.43	0.165		1.99	ND	-0.64	ND		100	67	730	-118
MSMEG1494	CbbY family protein, putative			1.28	-0.35	-2.01		0.19	-0.37	0.92	0.2704		ND	-0.64	-4.4	ND		5.38	0.37	-0.71	0.0621		27	19	42	-28
MSMEG1495	3-hydroxyisobutyrate dehydrogenase	mmsB		-0.06	0.63	0.13		-0.06	0.02	0.22	0.314		-0.9	-0.49	0.66	0.1487		-0.2	-0.15	0.41	0.4706		1217	336	245	380
MSMEG1496	fadE9	fadE9		1.1	-2.11	0.61		-0.16	-0.31	0.37	0.3631		-1.53	-0.84	0.95	0.142		-0.89	-1.22	0.51	0.2391		630	627	302	449
MSMEG1497	methylmalonate-semialdehyde dehydrogenase	mmsA		0.19	1.28	-0.22		-1.47	-1.51	0.94	0.0569		-1.84	-3.04	1.98	0.0039		-0.6	-1.16	0.91	0.1609		780	463	198	742
MSMEG1498	FAD-binding monooxygenase, PheA-TfdB family			-0.52	-0.41	-0.22		-0.3	-0.19	0.31	0.0087		0.19	-1.36	-2.42	0.0464		-4.63	-0.52	0.07	0.1496		92	51	24	47
MSMEG1499	transcriptional regulator, TetR family domain protein			-1.38	-0.01	-0.55		-1.31	-1.09	-0.04	0.0736		3.98	-0.07	-0.1	0.1747		0.74	-0.65	0.34	0.0575		107	49	6	15
MSMEG1500	conserved hypothetical protein			-0.93	4.11	-1.23		1.48	2.07	-1.51	0.2862		1.75	5.01	-5.18	0.0884		ND	-1.62	0.02	ND		96	214	81	52
MSMEG1501	ABC transporter, ATP-binding protein			0.04	-1.68	0.45		1.2	-1.62	-2.42	0.0374		0.18	-0.23	-1.62	0.0863		ND	-1.27	0.37	ND		272	197	512	97
MSMEG1502	conserved hypothetical protein			-0.63	-0.12	-0.05		1.92	2.57	-2.79	0.0005		-3.4	-1.08	-1.73	0.0569		0.42	1.51	-0.55	0.0335		89	219	-12	-35
MSMEG1503	conserved hypothetical protein			-0.47	0.36	5.05		2.2	1.98	ND	ND		-0.16	-1.91	-0.52	0.3595		0.26	-1.72	7.03	0.032		-3	78	-3	2
MSMEG1504	integral membrane protein [imported]			-0.52	0.49	1.54		-1.02	-0.23	0.53	0.4589		1.63	0.3	0	0.4539		0.17	-0.24	-1.28	0.4333		66	20	12	13
MSMEG1505	putative TetR-family transcriptional regulator			0.06	0.17	0.35		0.65	0.88	0.32	0.1034		2.92	4.26	1.58	0.0406		0.74	-1.9	-1.08	0.0462		61	48	22	-10
MSMEG1506	D-aminopeptidase putative			-0.69	1.63	0.96		4.25	-0.68	-0.79	0.2809		-2.51	-2.21	-2.94	0.0634		-0.07	3.33	-0.15	0.265		-3	8	8	-45
MSMEG1507	amino acid permease family protein			0.04	0.57	9.8		7.77	0.38	-0.76	0.4637		-7.05	1.28	-3.49	0.4571		0.55	0.37	-0.81	0.2218		15	24	-29	5
MSMEG1508	transcriptional regulator, TetR family domain protein			-0.1	1.46	1.04		0.19	-1.94	0.2	0.4769		-2.21	-0.57	-3	0.1907		4.33	0.98	-2.02	0.1883		-2	-3	-8	-22
MSMEG1509	nitroreductase family protein family			-0.43	-0.02	3.44		0.05	-0.31	-1.38	0.3306		-0.92	-0.31	-3.04	0.2447		1.53	-1.63	-1.17	0.387		121	45	-13	-9
MSMEG1510	rmlC	rmlC		0.19	0.14	0.09		-0.22	-0.85	0.08	0.2024		-0.66	-1.16	-0.78	0.0223		-0.3	-1.88	0.47	0.1393		1045	919	1615	790
MSMEG1511	dTDP-glucose 4,6-dehydratase	rfbB		-0.43	-0.28	-0.25		0.34	0.16	0.01	0.0428		0.08	-0.04	0.46	0.0218		-1.75	-0.71	0.49	0.0499		890	539	312	293
MSMEG1512	conserved hypothetical protein			0.18	ND	0.06		0.04	0.41	-0.07	ND		0.47	0.29	-0.12	ND		-3.67	0.74	0.01	ND		509	362	286	281
MSMEG1513	conserved hypothetical protein			-0.08	-0.87	-0.04		0.19	0.62	-0.14	0.1339		0.77	2.37	-1.93	0.05		0.6	1.04	-0.72	0.0534		255	238	373	373
MSMEG1514	sensor histidine kinase			0.17	-0.47	0.07		0.26	-0.25	0.2	0.1282		1.33	2.21	-2.93	0.027		-0.59	1.91	-0.72	0.1025		135	112	220	282
MSMEG1515	thioredoxin reductase	trxB		0.24	0.76	0.18		0.29	0.37	0.55	0.4827		1.4	2.55	0.08	0.1152		-0.27	0.26	0.39	0.3598		382	449	1323	390
MSMEG1516	Uncharacterized BCR	flotillin-likep		1.2	0.52	1.03		-0.59	-0.29	1.49	0.3631		-0.96	-2.46	0.98	0.2573		-1.58	0.22	0.18	0.2701		263	110	98	183
MSMEG1517	conserved hypothetical protein			1.02	0.56	0.79		-0.15	0.12	2.08	0.4996		-0.39	-0.51	0.36	0.081		-0.01	-1.12	1.17	0.4855		295	88	192	133
MSMEG1518	translation initiation factor IF-1	infA		0.26	0.52	-0.23		-0.37	-0.46	0.67	0.1966		-0.41	-0.86	0.47	0.0663		-8.8	-2.62	3.53	0.0654		2582	4118	1447	411
MSMEG1519	ribosomal protein L36	rpmJ		0.62	0.51	0.51		-0.04	-0.12	0.96	0.3187		-0.28	-0.12	1.35	0.4679		-4.48	-2.5	3.79	0.0158		2329	3383	2411	352
MSMEG1520	ribosomal protein S13p-S18e	rpsM		-0.2	0.43	-0.22		-0.83	-1.17	1	0.0092		-0.79	-1.07	1.32	0.0281		-0.15	-0.14	0.39	0.246		4387	4224	2146	6523
MSMEG1521	rpsK	rpsK		0.75	0.98	0.1		-0.43	-0.44	1.7	0.3767		-0.34	-1.04	1.92	0.2719		-0.29	0.29	0.67	0.3331		4625	2983	4306	7220
MSMEG1522	ribosomal protein S4	rpsD		0.08	0.56	0.04		-0.48	-0.78	0.97	0.0675		-0.37	-1.06	0.88	0.0382		0.02	0.45	-0.06	0.1428		6441	8130	3099	14680
MSMEG1523	DNA-directed RNA polymerase, alpha subunit			0.31	0.73	-0.08		-0.37	-0.24	-0.07	0.3462		-0.43	0.2	0.06	0.3555		0.74	0.21	-0.37	0.3721		590	409	518	721
MSMEG1524	ribosomal protein L17	rplQ		-0.42	0.14	-0.8		-0.65	-0.84	-0.01	0.0077		0.01	-0.71	-0.27	0.0358		-0.2	-0.9	-0.04	0.004		6428	4182	5566	4980
MSMEG1525	tRNA pseudouridine synthase A	truA		-0.21	0.31	0.34		-0.11	-0.1	1.03	0.2105		-0.76	-3.89	-0.28	0.1503		-1.34	0.1	0.86	0.1745		187	120	34	101
MSMEG1526	serine esterase, cutinase family			-0.04	-0.49	0.04		0	-0.05	-0.22	0.1163		0.64	1.33	-0.1	0.1207		-0.25	0.6	-0.24	0.1025		512	451	706	515
MSMEG1527	serine esterase, cutinase family			0.44	0.03	0.85		-0.03	0.34	-0.05	0.2271		-0.1	0.8	0.11	0.4179		0.14	1.27	0.67	0.3325		818	571	1669	-381
MSMEG1528	serine esterase, cutinase family			0.67	0.9	1.35		-0.07	0.04	-0.03	0.0237		0.55	1.24	0	0.2668		0.18	-1.96	0.13	0.387		428	566	1572	464
MSMEG1529	transporter, EamA family, putative			0.24	0.39	0.25		-0.04	0.06	-0.56	0.3673		1.13	2.67	-0.85	0.0684		2.01	1.22	-1.85	0.02		255	222	871	687
MSMEG1530	conserved hypothetical protein			0.56	-0.38	0.3		-0.04	0.11	1	0.3053		0.02	-0.18	-0.95	0.312		ND	-1.83	ND	ND		127	75	64	2
MSMEG1531	hypothetical protein			0.55	0.23	-0.51		1.85	1.64	0.48	0.0053		-0.6	-1.44	-3.41	0.1355		1.54	-0.69	-1.27	0.0532		38	-22	-34	-32
MSMEG1532	Protein of unknown function (DUF690) superfamily			-0.18	-0.46	0.34		2.64	1.08	5.28	0.0444		-2.09	-1.36	-2.11	0.0033		3.6	0.26	0.03	0.1869		12	30	-3	-14
MSMEG1533	subtilase family protein			0.25	0.84	1.69		-0.47	-1.04	3.6	0.1517		0.06	-2.19	-2.14	0.1762		0.77	5.23	-3.38	0.0976		-23	0	-2	-25
MSMEG1534	hypothetical protein			-0.57	-0.14	4.43		0.23	0.15	-0.22	0.2901		0.22	-1.15	-3.22	0.3695		ND	-0.71	0.1	ND		52	71	33	47
MSMEG1535	FtsK-SpoIIIE family protein			-0.13	-0.06	0.21		0.47	0.25	-1.09	0.0345		-0.13	-1.23	0.19	0.1659		2.05	0.5	-0.58	0.1067		180	155	152	365
MSMEG1536	conserved hypothetical protein			-1.43	ND	-0.1		2.1	-0.01	5.46	ND		-0.89	2.92	-1.98	ND		ND	-0.03	-0.36	ND		5	6	-22	0
MSMEG1537	conserved hypothetical protein			0.59	4.31	0.21		1.01	-0.24	2.18	0.3928		-1.72	-0.88	0.45	0.3349		1.26	3.7	-2.15	0.2311		-77	-9	-1	-14
MSMEG1538	conserved hypothetical protein			0.87	1.7	0.05		-3.63	3.24	1.83	0.016		-1.84	-1.15	-2.78	0.1919		-0.12	3.19	ND	ND		-37	-9	-9	-23
MSMEG1539	Superfamily II DNA and RNA helicases			-1.18	0.32	-0.77		-0.63	-0.62	0.32	0.0672		-0.59	-1.25	0.7	0.0149		-5.31	-2.86	2.79	0.0355		2097	1415	625	244
MSMEG1540	Transcriptional regulatory protein, C terminal domain protein			-0.24	0.07	-0.05		-0.02	-0.3	-0.33	0.0099		0.33	0.52	-0.34	0.0068		-0.2	-0.13	-0.01	0.1406		677	572	523	405
MSMEG1541	aldehyde dehydrogenase family protein			0.47	0.68	0.22		-0.96	-1.04	0.67	0.0049		-4.46	ND	4.66	ND		-1.12	-1.19	1.11	0.013		1027	853	69	695
MSMEG1542	hypothetical protein			0.33	-0.1	0.09		-0.16	-0.54	0.53	0.1678		-2.13	2.01	-2.78	0.0069		ND	-1.52	0.77	ND		94	80	48	38
MSMEG1543	conserved hypothetical protein			0.44	0.03	-0.22		0.1	0.5	-0.4	0.24		0.34	-0.97	-0.37	0.1302		-1.05	0.77	-0.43	0.0015		376	226	105	328
MSMEG1544	coenzyme B12-dependent glycerol dehydrogenase small subunit			-0.18	0.35	0.26		-1.1	-1.51	0.43	0.0656		-4.89	ND	3.94	ND		-0.09	-0.72	0.08	0.2312		696	429	72	754
MSMEG1545	glycerol dehydratase medium subunit			0.81	-1	0.32		0.03	0.18	1.1	0.2875		-2.27	-5.24	2.69	0.0746		-3.67	-0.18	0.94	0.0737		876	156	32	95
MSMEG1546	diol dehydrase (diol dehydratase) gamma chain homolog lmo1154 [imported]			0.15	0.05	0.23		-0.56	-0.45	0.91	0.0166		-3.13	-5.64	4.34	0.0153		-2.81	-0.91	1.8	0.0417		498	411	48	205
MSMEG1547	hypothetical protein			0.42	0.08	0.18		-1.34	0.74	-0.34	0.0611		0.1	-1.34	ND	ND		1.22	0.32	-0.8	0.0395		53	11	-18	-3
MSMEG1548	PduH protein			-0.33	0.22	0.4		-0.92	-3.45	1.04	0.0801		1.54	0.45	0.57	0.1534		2.24	ND	ND	ND		134	43	-30	-92
MSMEG1549	ethanolamine transporter			0.29	-0.5	0.38		-0.02	-0.23	-0.04	0.4571		-1.65	ND	0.12	ND		-1.49	-2.98	0.35	0.1357		358	271	154	90
MSMEG1550	ethanolamine ammonia-lyase, heavy subunit			0.07	-0.81	0.78		-0.02	0.19	0.02	0.4557		-1.09	-3.01	-0.37	0.1785		-3.9	-0.21	0.62	0.1591		176	222	36	121
MSMEG1551	ethanolamine ammonia-lyase, light subunit			0.31	0.91	0.17		0.13	0.14	1.17	0.4876		-0.69	-2.8	-2.91	0.0682		ND	-0.73	1.66	ND		118	112	32	79
MSMEG1552	conserved hypothetical protein			0.65	6.42	-3.08		5.01	-0.62	0.93	0.4108		-1.49	-0.04	-2.37	0.4966		2.32	-0.31	0.3	0.4571		-11	1	-24	-25
MSMEG1553	ribosomal protein L13	rplM		0.15	0.32	0.18		-0.65	-0.64	0.02	0.1855		-0.1	-0.49	0.35	0.1602		-0.69	-0.99	0.31	0.056		8197	10479	8645	9252
MSMEG1554	ribosomal protein S9	rpsI		0.05	0.09	0.28		-0.4	-0.62	0.19	0.1471		0.08	-0.55	0.33	0.1647		-0.23	-0.15	0.13	0.3962		9167	8284	11817	15457
MSMEG1555	hypothetical protein			-0.34	-0.06	-1.11		-1.12	-1.42	2.18	0.0378		-2.58	-3.98	2.68	0.0045		-5.91	-2.94	3.73	0.0189		2480	480	96	96
MSMEG1556	phosphoglucosamine mutase	glmM		-0.32	0.62	0.99		-0.07	0.56	0.91	0.3241		-0.23	0.27	0.41	0.3714		-3.09	-0.21	1.44	0.2127		228	195	431	108
MSMEG1557	conserved hypothetical protein			-1.09	3.41	-0.97		ND	1.24	0.24	ND		-3.42	0.98	-1.49	0.2698		2.36	ND	-0.98	ND		8	41	-16	-35
MSMEG1558	conserved hypothetical protein			0.01	1.53	0.39		0.81	7.3	0.69	0.1597		0.21	0.2	0.09	0.2004		0.07	2.5	0.19	0.2578		-56	-8	-32	-12
MSMEG1559	transcriptional regulator, LysR family, putative			1.14	0	0.45		1.63	0.91	-1.07	0.0161		1.24	0.62	-1.42	0.0791		0.94	-2.33	4.44	0.118		129	83	107	-1
MSMEG1560	oxidoreductase, short chain dehydrogenase-reductase family			3.24	-0.27	0.96		-2.02	-0.52	2.39	0.3602		-3.86	ND	0.1	ND		ND	ND	2.57	ND		291	53	19	49
MSMEG1561	lignostilbene-alpha,beta-dioxygenase			0.11	0.1	0.32		-1.19	-0.6	1.5	0.0241		-2.46	-1.65	ND	ND		0.3	0.74	-0.25	0.1732		-2	-3	-4	-5
MSMEG1562	transcriptional regulator, TetR family domain protein			0.83	0.28	0.29		0.48	3.27	-0.74	0.2062		-2.4	-2.18	-2.54	0.0053		-0.33	0.94	-0.31	0.4399		-64	25	9	25
MSMEG1563	N5,N10-methylenetetrahydromethanopterin reductase-related protein			-3.89	0.84	-2.07		2.97	2.12	-1.93	0.0643		0.14	1.17	0.13	0.0884		ND	-1.18	0.29	ND		146	167	35	18
MSMEG1564	conserved hypothetical protein			0.43	-0.03	0.33		-0.02	-0.07	-0.03	0.1584		-0.2	-0.05	0.31	0.29		-0.16	-0.96	0.49	0.2542		776	550	410	315
MSMEG1565	glucosamine--fructose-6-phosphate aminotransferase, isomerizing	glmS		-0.19	15.18	-0.12		0.56	0.79	0	0.2291		1.36	-1.81	-1.54	0.2837		1.95	-0.08	1.44	0.2853		283	235	142	60
MSMEG1566	hydrolase, alpha-beta fold family domain protein			-0.05	0.18	-0.67		0.05	-0.01	0.5	0.2336		0.66	1.18	-3.18	0.1031		-1.83	0.7	0.07	0.0658		126	64	48	65
MSMEG1567	hypothetical protein			1.32	-3.01	0.49		-0.18	0.52	ND	ND		-3.3	-0.63	ND	ND		1.5	0.11	-5.35	0.0922		-4	57	37	31
MSMEG1568	putative integral membrane protein			-0.17	-0.27	-0.2		-0.02	0.19	-0.02	0.0378		-0.96	-1.16	-2.2	0.025		8.33	-2.11	1.57	0.0943		47	44	2	16
MSMEG1570	YjeF family protein			-0.21	-0.01	-0.04		0	0.17	-0.24	0.008		1.18	1.16	-0.88	0.0068		-1.63	-0.71	0.24	0.0891		389	253	313	165
MSMEG1571	glutamate decarboxylase			0.13	-0.22	0.27		-0.05	-0.29	-0.08	0.3729		0.01	-0.03	-1.01	0.1837		-0.29	-0.3	0.21	0.1764		616	676	613	728
MSMEG1572	alanine racemase	alr		0.26	0.26	0.89		0.1	0.04	0.46	0.0406		0.15	0.22	-0.03	0.1656		-4.18	-1.05	2.68	0.0717		261	201	356	79
MSMEG1573	hydrolase, alpha-beta hydrolase fold family			0.52	0.54	0.6		0.05	0.02	0.41	0.0299		-0.05	0.74	-0.53	0.3059		-0.91	-0.81	0.77	0.0233		227	193	275	109
MSMEG1574	Uncharacterised P-loop hydrolase UPF0079			0.23	ND	0.27		-0.43	-1.04	0.1	ND		-0.3	-0.6	-1.67	ND		-1.5	-3.15	2	ND		442	376	1173	109
MSMEG1575	protein of unknown function			1.26	0.59	0.2		-0.02	0.18	1.63	0.4683		0.48	-0.57	1.38	0.4244		ND	-1.01	2.27	ND		191	118	122	77
MSMEG1576	ribosomal-protein-alanine acetyltransferase	rimI		-0.64	0.73	-1.07		0.4	0.48	1.95	0.1561		0.22	-0.49	-0.27	0.1481		-1.49	0.2	1.81	0.1431		282	65	47	49
MSMEG1577	O-sialoglycoprotein endopeptidase	gcp		0.59	0.45	0.6		0.03	0.26	1.39	0.4899		-0.01	0.79	0.56	0.3774		-1.02	-0.87	1.77	0.0572		397	168	323	134
MSMEG1579	hypothetical protein			0.21	0.6	-0.23		-0.38	-0.13	0.53	0.3516		0.09	-1.24	0.71	0.1326		ND	-3.84	2.05	ND		179	79	72	3
MSMEG1580	chaperonin, 10 kDa	groES		0.8	0.31	0.64		0.12	-0.02	0.11	0.0242		-0.05	-0.76	0.38	0.3212		0.07	-1.19	0.15	0.4202		7427	14673	11836	5013
MSMEG1581	KCS			0.74	0.62	0.41		-0.3	-0.11	0.14	0.0139		0.05	-0.35	0.44	0.1371		0.15	0.1	-0.1	0.0148		2567	3867	2606	4671
MSMEG1582	hypothetical protein			0.95	1.59	-1.18		1.14	0.62	4.94	0.2514		5.22	-0.03	-1.67	0.201		8.27	1.69	0.78	0.1426		-16	1	-18	-9
MSMEG1583	conserved hypothetical protein			0.21	0.82	0.18		0.94	0.68	1.37	0.1343		-0.71	-1.39	ND	ND		0.74	-2.63	-0.84	0.0672		4	-20	-13	-46
MSMEG1584	beta-lactamase			0.14	0.64	0.49		-0.17	-0.97	-0.17	0.4708		-1.66	-0.68	-4.39	0.1232		0.3	ND	0.08	ND		-36	4	1	-6
MSMEG1585	hypothetical protein			-2.38	-0.41	-0.02		-0.26	0.26	0.91	0.0757		0.23	-0.56	-3.96	0.0506		3.25	-0.82	1.33	0.0997		-17	7	-29	-54
MSMEG1587	conserved hypothetical protein			0.07	-0.14	0.03		-0.03	0.28	2.58	0.1722		-1.49	-0.51	-3.9	0.0893		4.44	1.82	0.02	0.119		6	-7	-9	-13
MSMEG1588	hypothetical protein			-0.89	1.41	ND		10	-1.18	-1.34	ND		0.52	1.07	0.48	ND		6.76	-0.21	-0.48	ND		16	3	75	5
MSMEG1589	hypothetical protein			-0.47	1.39	1.15		0.57	0.74	1.25	0.3854		-1.89	0.57	-1.11	0.3273		-1.49	0.19	0.28	0.4871		37	105	36	95
MSMEG1590	TnpC protein			-0.41	-0.03	-0.46		0.65	0.13	-1.78	0.099		-1.65	-0.5	-2.78	0.0658		1.99	-0.72	-0.06	0.0874		83	48	-5	-33
MSMEG1591	enoyl-CoA hydratase	fad-4		0.43	-0.84	0.13		0.77	0.72	-0.23	0.1392		0.11	-0.04	0.67	0.207		-3.23	-1.08	2.12	0.0078		320	203	207	24
MSMEG1592	hypothetical protein			0	0.48	0.18		0.84	0.92	0.39	0.0575		-0.66	0.4	-0.42	0.1649		0.55	-0.88	0.32	0.0479		-15	-23	-26	-39
MSMEG1593	oxidoreductase homolog			-1.15	0.19	-0.19		0.58	0.93	1.48	0.0247		-0.61	0.95	-4.12	0.0821		2.31	1.61	0.73	0.0653		42	-39	-33	-95
MSMEG1594	transcriptional regulator, TetR family, putative			0.21	-0.47	0.03		1.1	-0.9	1.2	0.0068		-1.06	-0.81	0.07	0.0933		0.37	-1.67	0.04	0.1901		7	-11	-26	-26
MSMEG1595	whiB3	whiB3		-0.16	-0.06	-0.01		1.01	0.96	-1.31	0.0026		0.47	-0.29	-3.28	0.1341		ND	-4.66	2.12	ND		131	243	39	2
MSMEG1596	conserved hypothetical protein			-0.17	-0.01	-0.26		-0.41	0.08	-0.23	0.0617		2.24	1.05	-0.56	0.0507		ND	-1.32	-0.7	ND		84	35	-11	21
MSMEG1597	RNA polymerase sigma-70 factor, ECF subfamily			0.2	0.17	0.01		0.03	0	-0.01	0.098		-0.15	-2.06	-0.29	0.1804		ND	-2.11	2.8	ND		452	873	184	141
MSMEG1598	proline-rich cell wall protein			0.43	-0.96	0.05		-0.01	0.21	0.08	0.3192		-0.1	-0.72	0.18	0.2506		-4.65	-0.4	0.7	0.099		560	360	172	147
MSMEG1599	conserved hypothetical protein			0.37	0.23	-0.16		0.13	-0.02	0.59	0.3957		0.03	0.16	0.59	0.3856		0.32	0.84	0.2	0.1285		907	1336	744	1592
MSMEG1600	inosine-5-monophosphate dehydrogenase	guaB		0.55	0.85	0.66		0.07	0.12	-0.01	0.007		0.06	0.56	0.27	0.0107		0.76	0.62	0.04	0.231		472	555	957	761
MSMEG1601	IMP dehydrogenase family protein			1.19	0.33	0.4		-0.02	0.13	1.04	0.3461		0.12	0.8	1.41	0.4237		0.29	-3.73	0.95	0.2527		712	492	861	375
MSMEG1602	iron-sulfur cluster-binding protein domain protein			0.33	0.6	-0.04		0.42	-0.01	0.44	0.4933		-0.12	-0.83	0.84	0.2236		-3.07	-0.35	1.53	0.1304		338	186	155	95
MSMEG1603	phosphate transport system regulatory protein, putative			0.54	0.68	0.79		-0.11	-0.01	0.24	0.0079		-2.28	-4.34	3.25	0.0214		-4.42	-1.09	2.05	0.1096		381	430	53	130
MSMEG1604	acetolactate synthase, large subunit, putative			0.69	-0.11	0.94		-0.26	-0.92	3.02	0.1721		-0.1	0.42	-1.83	0.3009		2.96	ND	-0.1	ND		10	17	-24	-12
MSMEG1605	Tautomerase enzyme family			-0.84	3.27	-0.36		0.38	-1.47	1.11	0.4024		-1.83	-1.39	-0.55	0.3549		0.01	1.7	0.55	0.4726		1	10	-12	-22
MSMEG1606	glycosyl hydrolase, family 65, putative			0.48	-0.15	0.19		-0.17	-0.56	0.39	0.2824		-1.3	-0.67	1.47	0.012		ND	-3.95	ND	ND		148	132	13	-4
MSMEG1607	hydrolase, haloacid dehalogenase-like family	pgmB		-0.65	-1.52	-0.09		-0.2	-0.22	-0.02	0.0973		-1.07	-4.19	1.33	0.0833		ND	-3.03	1.79	ND		375	228	25	35
MSMEG1608	GMP synthase	guaA		-0.12	-0.4	0.08		0.04	-0.02	0.04	0.155		0	0.05	-0.09	0.1413		-1.27	-0.93	0.35	0.0563		490	558	501	400
MSMEG1610	amino acid ABC transporter, periplasmic amino acid-binding protein	glnH		0.4	-1.78	-0.26		ND	0.59	4.14	ND		2.43	0.06	-2.9	0.0148		1.96	0.3	1.54	0.0034		54	22	-24	-79
MSMEG1611	MW1799			-0.23	0.12	3.6		-0.61	-2.22	0.5	0.488		0.63	-1.31	-3.69	0.0801		3.58	2.84	-1.61	0.2425		41	22	-30	-55
MSMEG1612	amino acid ABC transporter, ATP-binding protein	glnQ		-0.01	3.31	-0.18		0.45	5.83	0.11	0.1344		-0.51	2.45	-3.33	0.2495		3.55	2.13	-0.31	0.2807		-29	-36	-41	-135
MSMEG1613	cephalosporin acylase	acyI		-0.49	0.2	0.3		1.68	0.13	2.37	0.0987		0.07	0.76	-0.67	0.008		1.99	-0.04	4.45	0.1139		14	-7	-37	-49
MSMEG1614	hypothetical protein			-0.39	-0.13	5.63		-0.64	-1.4	1.33	0.3917		0.56	0.57	-3.36	0.4296		2.25	3.27	0.29	0.4706		51	-10	-26	-22
MSMEG1616	hypothetical protein			0.46	-0.16	0.73		0.05	-0.07	0.41	0.2439		0.06	-0.16	0.51	0.3463		-0.24	-1.58	1.68	0.143		185	173	185	132
MSMEG1617	collagenolytic serine-carboxyl proteinase precursor			-0.1	0.59	0.36		0.1	0.06	-0.13	0.2348		-0.08	-0.08	0.4	0.3422		0.38	0.59	-0.36	0.2083		864	1202	1083	1516
MSMEG1618	hypothetical protein			0.19	0.27	0.1		-0.14	0.06	-0.25	0.3843		0.24	-0.06	0.28	0.4794		0.16	1.02	-0.42	0.1336		2710	5243	3113	7370
MSMEG1619	conserved hypothetical protein			-0.85	-0.06	0.36		0.37	0.81	-0.62	0.0541		2.1	0.08	-2.75	0.0837		1.54	0.33	-0.2	0.1884		66	60	59	-2
MSMEG1620	conserved hypothetical protein			0.74	0.64	0.67		0.14	-0.85	-0.37	0.2186		0.35	0.62	-2.3	0.2911		ND	-1.37	1.54	ND		212	134	964	56
MSMEG1621	iunH	iunH		0.98	0.93	0.85		1.54	1.11	0.48	0.3429		0.36	0.05	0.59	0.0409		ND	-0.93	2.21	ND		104	135	104	17
MSMEG1622	acrA1	acrA1		0.39	0.42	0.31		0.67	0.28	0.11	0.4499		0.09	0.41	0.22	0.1274		1.47	1.04	-0.11	0.1571		198	174	237	348
MSMEG1623	universal stress protein family domain protein			-0.06	-0.27	0.83		-0.17	-0.52	0.52	0.2706		-4.03	15.28	2.95	0.1127		ND	-2.25	-2.62	ND		160	56	3	13
MSMEG1624	amino acid transporter, putative			0.39	0.29	3.23		-0.27	-1.98	1.41	0.4713		ND	ND	-2.78	ND		-1	0.05	1.88	0.3112		64	44	-4	42
MSMEG1625	COG1396:Predicted transcriptional regulators			-0.87	-0.17	-0.37		-1.18	0.71	4.84	0.0853		-1.35	0.85	-0.72	0.0329		2.8	0.25	-0.21	0.1394		31	31	-6	16
MSMEG1626	short chain oxidoreductase			0.49	0.43	0.5		0.21	-1.2	-2.48	0.1676		-1.43	0.4	-4.6	0.1568		2.69	-1.42	-1.88	0.0252		56	65	392	-49
MSMEG1627	hypothetical protein			0.47	-0.56	0.22		-0.05	0.32	-0.07	0.412		-1.08	-1.55	-1.87	0.0411		-1.74	-0.71	0.51	0.0506		228	247	50	102
MSMEG1628	hypothetical protein			0.63	0.26	0.63		0.31	0.88	-0.08	0.4227		-0.58	-0.38	0.72	0.2169		-2.23	-0.35	0.58	0.2047		414	811	270	248
MSMEG1629	oxidoreductase, short chain dehydrogenase-reductase family family			-0.18	3.53	0.01		0.65	-0.69	0.98	0.4025		-0.04	2.33	-3.95	0.2928		2.46	0.62	1.19	0.4366		18	-15	-35	-63
MSMEG1630	putative DNA-binding protein			0.28	0.61	-0.28		0.74	0.5	0.08	0.1578		0.66	-1.13	-1.37	0.0847		2.13	0.92	-0.26	0.1009		67	80	24	67
MSMEG1631	DNA polymerase III, alpha subunit, Gram-positive type	polC		-0.31	0.06	1.41		0.09	-0.75	1.06	0.2565		-3.4	-1.3	-4.05	0.0359		-0.04	1.49	-0.47	0.3598		5	-17	-9	-61
MSMEG1632	hypothetical protein			-0.18	-0.11	-0.25		0.29	0.71	-0.68	0.0162		-0.05	-2.42	-1.7	0.0753		ND	-1.73	2.17	ND		219	253	73	27
MSMEG1633	conserved hypothetical protein			0.54	-0.03	0.3		0.57	0.88	0.06	0.2881		0.32	0.82	-0.15	0.3448		-1.8	-1.01	1.57	0.002		732	2128	717	372
MSMEG1634	nitroreductase family protein superfamily			-0.13	-0.16	-0.02		0.07	0.18	0	0.0922		0.11	0.13	0.01	0.0753		-0.04	-0.27	0.17	0.0443		1488	3283	1085	1666
MSMEG1635	spoU	spoU		0.69	0.58	0.23		0.72	0.47	-0.02	0.1568		-0.87	-0.41	3.66	0.2114		0.75	ND	-1.13	ND		93	81	-17	-83
MSMEG1636	SEQ ID NO 21F			-0.54	-0.06	-0.12		-2.42	-0.47	2.15	0.059		-1.02	0.93	ND	ND		0.63	0.81	-1.95	0.0318		52	9	-18	-3
MSMEG1637	Roadblock-LC7 domain superfamily			0.28	0.87	0.26		0.02	0.15	0.95	0.4208		0.06	-0.05	0.95	0.4078		-1.39	-0.29	1.63	0.2054		331	337	337	199
MSMEG1638	conserved hypothetical protein			0.1	0.14	0.15		0.16	0.63	0.09	0.22		-0.04	ND	-0.19	ND		ND	-1.94	1.71	ND		306	450	171	96
MSMEG1639	Conserved hypothetical ATP binding protein superfamily			-0.05	-0.41	0.08		0.04	0.21	-0.01	0.205		0.09	-6.04	-0.09	0.2046		-4.47	0.03	0.05	0.1869		396	452	131	334
MSMEG1640	pentapeptide repeat family protein [imported]			0.59	1.19	0.54		-0.03	0.01	-0.08	0.0409		-0.25	0.38	0.5	0.1095		-3.31	-3.2	3.61	0.007		305	288	364	36
MSMEG1641	ABC transporter, ATP-binding protein			0.95	-0.42	0.18		0.4	0.43	0.34	0.374		0.52	1.1	-1.02	0.1888		-0.16	-0.18	1.44	0.3082		1138	1148	658	569
MSMEG1642	hypothetical protein			0.33	0.18	0.45		0.17	-0.05	0.11	0.0416		-0.13	1.3	0.4	0.2798		ND	-3.72	3.06	ND		470	591	291	73
MSMEG1643	hypothetical protein			-0.11	-0.21	0.12		0.24	0.63	-1.21	0.0362		1.95	7.06	-0.24	0.1391		ND	-2.57	ND	ND		181	126	30	-19
MSMEG1644	oxidoreductase, FMN-binding	noxB-1		0.39	-0.14	-0.09		0.33	-0.85	1.25	0.1064		-0.44	0.83	-1.17	0.0864		4.26	-2.9	ND	ND		113	39	-29	-36
MSMEG1645	methylenetetrahydrofolate dehydrogenase-methenyltetrahydrofolate cyclohydrolase	folD		0.2	0.13	0.21		0.06	0.5	-0.1	0.4239		0.14	0.4	-0.06	0.4469		-0.64	0.17	0.09	0.2793		394	292	215	251
MSMEG1646	ErmX	X		0.21	2.12	0.03		1.24	-0.72	2.5	0.2993		2.99	-1.96	-3.79	0.1066		-1	0.16	-0.97	0.4707		-19	13	31	-5
MSMEG1647	CalR1			-0.42	0.72	1.23		-0.15	0.11	-0.31	0.2761		-1.39	-1.39	-3.36	0.0373		4.2	2.65	0.33	0.1792		-27	9	6	-16
MSMEG1648	FAD-binding monooxygenase, PheA-TfdB family			0.53	5.2	9.16		-0.01	-0.49	0.25	0.0954		-1.55	-4.24	-2.58	0.22		0.99	-2.02	-0.43	0.1447		33	32	12	30
MSMEG1649	methyltransferase, putative			0.17	0.2	-0.02		-0.58	-0.61	-0.01	0.0773		-0.4	-2.37	0.44	0.1301		-0.12	-0.35	-0.24	0.1567		980	288	282	550
MSMEG1650	homoserine O-acetyltransferase			0.15	-0.15	-0.22		-0.07	0.01	0.94	0.1964		0.09	-0.62	-1.74	0.1347		-0.26	0.67	0.06	0.1001		454	239	132	310
MSMEG1651	metC	metC		0.43	-1.47	0.3		0.03	-0.16	0.16	0.3113		0.12	-0.9	0.16	0.2684		0.12	-1.25	-0.3	0.2469		295	288	357	297
MSMEG1652	isocitrate dehydrogenase, NADP-dependent			-0.53	0.36	-0.68		0.19	0.27	0.43	0.1219		0.64	0.5	0.16	0.0716		0.32	0.78	0.08	0.0181		3145	2059	1641	2259
MSMEG1653	tropinesterase homolog tpeA			0.42	0.48	-0.12		0.71	0.88	-0.03	0.0304		-0.34	-2.74	0.03	0.2035		-3.07	-0.95	2.63	0.0596		193	275	62	51
MSMEG1654	exodeoxyribonuclease III	xth		0.45	ND	0.4		0.01	-0.68	0.03	ND		0.4	0.93	-5.37	ND		ND	-0.46	1.06	ND		200	173	169	121
MSMEG1655	tryptophanyl-tRNA synthetase	trpS		0.12	-0.75	0.1		-0.03	-0.15	0.27	0.1912		-0.07	0.46	-0.61	0.1343		-3.87	-0.38	0.88	0.091		338	386	239	181
MSMEG1656	ribonuclease, putative, putative			1.62	0.61	0.8		0.18	0.37	0.92	0.1931		-0.08	1.12	-1.23	0.3971		-3.22	-0.92	0.86	0.1521		211	188	276	87
MSMEG1657	sugE protein	sugE		0.3	0.14	0.63		2.49	0.55	0.84	0.137		1.17	0.94	-1.58	0.0012		0.79	-0.42	1.66	0.0581		71	80	56	12
MSMEG1659	dacB	dacB		0.57	-0.66	0.69		0.22	0.64	0.12	0.4226		-0.11	0.63	0.06	0.4611		0.15	0.44	0.19	0.4596		250	375	386	180
MSMEG1660	aminotransferase, class III			0.19	0.17	0.9		0	-0.07	0.07	0.1264		-0.61	-0.94	0.99	0.0823		0.23	-0.64	0.18	0.4268		272	233	237	342
MSMEG1661	regulatory protein AsnC, putative			-2.25	6	-2.42		0.99	-0.83	ND	ND		1.89	-1.27	-0.82	0.392		0.26	6.66	-0.15	0.0463		36	31	4	-42
MSMEG1662	aldehyde dehydrogenase family protein			0.11	-0.1	-0.02		-0.16	-0.04	0.09	0.0306		-0.48	-2.23	-0.33	0.1316		-1.63	0.2	0.2	0.1236		263	218	108	193
MSMEG1663	sigI	sigJ		0.33	0.27	-0.25		-0.95	0.32	15.06	0.1988		0.86	1.35	-2.32	0.0746		2.21	0.08	-0.66	0.1421		79	27	-5	-3
MSMEG1664	conserved hypothetical protein			-0.23	0.41	0.39		-0.22	0.4	-0.14	0.3951		-1.34	3.1	-1.66	0.0253		0.11	3.62	-0.96	0.1372		16	32	-7	-19
MSMEG1665	IS110 family transposase, truncation			-0.7	0.23	-0.54		ND	-0.66	0	ND		-1.99	0.59	-0.27	0.1066		ND	-1.09	1.22	ND		258	17	89	19
MSMEG1666	sdhB	sdhB		0.19	0.03	-0.22		-0.18	0.13	0.13	0.1514		-0.13	-1.46	0.84	0.1058		-3.53	-0.29	0.83	0.1183		634	790	173	324
MSMEG1667	succinate dehydrogenase, flavoprotein subunit	sdhA		0.67	0.93	0.86		-0.46	0.49	0.53	0.0178		-0.67	3.42	0.91	0.2052		0.14	-0.47	0.26	0.0026		1069	932	543	702
MSMEG1668	succinate dehydrogenase, hydrophobic membrane anchor protein			-0.19	0.54	-0.1		0.56	0.81	-0.65	0.0334		-0.3	0.25	0.63	0.21		ND	-0.46	0.57	ND		427	807	153	282
MSMEG1669	sdhC	sdhC		0.81	1.87	0.51		1.21	1.57	-0.26	0.4209		-0.18	-0.05	1.19	0.2501		-0.16	-1.79	0.75	0.2952		481	1672	692	303
MSMEG1670	cytidine deaminase	cdd		-1.49	0.55	0.55		1.74	1.4	-0.76	0.1293		2.8	-0.83	-1.43	0.1417		ND	1	-0.26	ND		90	77	130	79
MSMEG1671	hypothetical protein			-1.01	2.93	0.16		4.97	3.66	15.06	0.1119		-3.99	-0.82	-1.55	0.2797		1.95	-3.66	1.68	0.0585		22	5	12	8
MSMEG1672	pyrimidine-nucleoside phosphorylase	pdp		0.03	3.93	0.27		1.02	1.08	0.31	0.3272		0.27	0.12	0.68	0.2629		-0.42	-0.36	3.76	0.4824		138	96	67	17
MSMEG1673	adenosine deaminase	add		-0.11	-0.16	-0.07		-0.12	-0.17	-0.17	0.0078		-0.97	-0.38	-0.77	0.017		-0.02	0.13	-0.44	0.0542		362	281	244	403
MSMEG1674	transcriptional regulator, LysR family			1.38	-0.29	0.23		0.47	-0.17	-0.75	0.4823		0.18	-2.15	-1.33	0.2704		ND	-4.72	0.54	ND		86	118	114	16
MSMEG1675	aspartate ammonia-lyase	aspA		-0.2	0.18	-0.18		0.08	0.07	0.02	0.2065		0.09	-0.03	-0.22	0.1999		0.38	0.61	-0.77	0.0257		10664	8312	6127	12531
MSMEG1676	amiB	amiB		0.61	0.1	0.29		0.22	0.07	0.07	0.0866		0.14	-0.11	0.2	0.1658		0.54	1.06	-1.09	0.1102		3936	6688	5278	11377
MSMEG1677	conserved hypothetical protein			-0.04	0.17	-0.15		0.08	0.2	-0.07	0.0856		0.04	-0.23	0.17	0.1072		0.47	1.27	-1.03	0.0237		7678	15401	7303	26121
MSMEG1678	YER057c-YjgF-UK114 family protein			0.7	-0.16	0		0.06	-0.02	-0.37	0.4594		-0.04	-0.67	0.15	0.4152		0.54	0.73	-1.18	0.1301		8381	11150	12345	20838
MSMEG1679	monooxygenase, putative			0.67	0.66	0.1		0.69	0.86	-0.14	0.1428		-0.09	0.25	-0.04	0.0737		0.9	1.3	-0.49	0.037		3914	11205	3508	10865
MSMEG1680	cytosine-purine-uracil-thiamine-allantoin permease family protein			2.03	0.04	0.15		0.65	0.8	-0.18	0.3921		0.17	0.97	0.16	0.3708		1.67	0.97	-1.2	0.1764		3527	2155	2474	3258
MSMEG1681	hypothetical protein			0.29	1.75	0.41		0.5	0.18	0.9	0.35		-4.78	-2.71	-3.74	0.0531		0.34	0.5	2.13	0.4299		-19	12	3	24
MSMEG1682	NLP-P60 family domain protein			-0.55	-0.15	-0.12		0.15	-0.29	-0.07	0.0492		-0.09	0.31	-3.45	0.1311		ND	-0.47	-1.29	ND		122	52	9	59
MSMEG1683	hypothetical protein			-0.25	-1.45	4.82		1.7	6.72	-2.6	0.2376		1.99	1.94	-3.44	0.2142		2.14	0.42	-1.96	0.4033		36	88	68	27
MSMEG1684	conserved hypothetical protein			2.27	0.5	0.94		1.56	1.38	2.2	0.2563		-1.65	-0.88	-2.12	0.3052		-0.74	-1.22	-1.36	0.4347		-45	-8	2	23
MSMEG1685	PROBABLE DEHYDROGENASE OXIDOREDUCTASE PROTEIN	putativesecrete		0.07	-0.52	0.87		0.17	-0.09	0.47	0.3778		-3.09	0.7	-0.66	0.1434		1.03	4.47	0.86	0.1628		3	18	-3	-2
MSMEG1686	RNA polymerase sigma-70 factor, ECF subfamily			-0.6	-1.17	-1.79		-0.13	0.29	0.01	0.0262		-1.88	ND	ND	ND		0.42	-1.34	-1.12	0.0323		58	38	-8	2
MSMEG1687	probable transcription regulator			0.85	1.07	0.1		0.8	0.1	0.39	0.2929		0.3	-0.39	-0.83	0.3735		1.03	16.75	0.4	0.2026		-57	-15	-17	-19
MSMEG1688	sigI	sigI		0.31	0.41	-0.01		1.75	0.23	-0.65	0.1534		-0.89	ND	1.5	ND		0.66	-2.76	-0.24	0.1441		116	61	45	16
MSMEG1689	succinate dehydrogenase, flavoprotein subunit	frdA		-0.16	0.96	-0.09		0.53	-0.35	0.58	0.3146		3.79	0.65	-3.8	0.1083		2.34	-2.04	4.75	0.0625		-31	-3	2	-11
MSMEG1690	uracil phosphoribosyltransferase			-0.2	0.56	0.47		0.78	0.98	-0.37	0.1484		0.29	0.18	-0.31	0.473		-1.29	-0.17	0.23	0.3428		273	697	239	257
MSMEG1691	pmmB	pmmB		0.22	-0.14	0.28		0.14	-0.02	-0.19	0.4927		-0.21	-0.89	0.35	0.1945		-0.71	0.12	-0.42	0.0518		197	196	166	193
MSMEG1692	putative MarR-family transcriptional regulator			-1.53	-0.21	-3.17		7.97	-2.98	5.22	0.0344		-0.86	0.75	-1.22	0.0609		-0.5	-2.18	0.1	0.0101		77	2	-3	-8
MSMEG1693	membrane protein, putative			-1.19	0.44	-1.12		0.81	0.8	1	0.0598		4.6	0.97	-0.06	0.1349		-4.71	0.17	1.19	0.1385		174	137	124	44
MSMEG1694	hypothetical protein			-0.16	1.96	-0.03		2.07	-0.84	1.1	0.2646		-0.02	0.72	-2.15	0.3715		0.94	ND	-0.33	ND		-15	-6	-58	-38
MSMEG1695	pentachlorophenol 4-monooxygenase; PcpB			0	-0.68	5.53		-0.15	-1.39	-0.02	0.3387		-0.15	-1.02	-3.39	0.4684		-0.01	-0.74	0.02	0.293		23	37	3	18
MSMEG1696	transcriptional regulator	TetR-family		-0.75	-0.8	0.57		0.19	-1.24	1.14	0.0576		-0.36	-0.51	ND	ND		0.67	8.1	-0.47	0.1727		-17	-22	-24	-44
MSMEG1697	purine nucleotide phosphorylase			0.84	-2.53	0.72		0.33	0.31	0.76	0.2628		0.36	-1.13	1.26	0.2124		-0.54	-0.56	0.09	0.3034		158	88	78	64
MSMEG1698	amiB	amiB		-0.93	-0.46	-0.49		-0.09	-0.06	-0.41	0.0167		-0.04	1.02	0.3	0.0172		-0.93	-0.08	0.01	0.0817		802	483	521	345
MSMEG1699	amiA	amiA		0.32	-0.27	0.02		0.06	0.17	0.12	0.348		0.42	-0.17	-0.27	0.0595		ND	-0.22	1	ND		417	335	162	208
MSMEG1700	sugar ABC transporter, periplasmic sugar-binding protein			-1.4	0.45	0.54		-2.86	ND	0.11	ND		5.02	-2.47	-3.5	0.0524		-0.24	-2.4	0.23	0.1312		-3	11	-4	-4
MSMEG1701	sugar ABC transporter, ATP-binding protein	ATP-bindingprot		1.42	0.67	-0.11		0.44	-0.52	0.94	0.4865		-3.32	2.82	-3.64	0.0231		3.94	0.47	0.71	0.1585		226	-14	-185	-210
MSMEG1702	sugar ABC transporter, permease protein	rbsC		0.29	-0.02	-0.36		-1.19	-0.07	-0.36	0.0736		-0.58	0.99	-0.89	0.0493		9.52	-0.62	-0.27	0.1734		56	43	21	45
MSMEG1703	hydrolase, haloacid dehalogenase-like family			0.68	ND	0.74		-0.51	-0.35	0.48	ND		-0.48	-1.61	0.1	ND		-0.13	-4.2	-1.21	ND		96	45	32	55
MSMEG1704	transcriptional regulator, lacI family domain protein			0.4	0.58	0.16		0.06	0.3	ND	ND		0.43	1.53	0.12	0.2171		3.26	-1.57	7.29	0.0908		56	55	-28	11
MSMEG1705	ribose ABC transporter, permease protein			-0.13	0.09	-0.18		-3.24	-0.24	3.02	0.0826		ND	9.35	-0.4	ND		8.59	ND	-1.69	ND		17	13	-4	-11
MSMEG1706	ribose ABC transporter, permease protein VCA0129 [imported]	rbsC		1.28	0.6	-3.71		-2.64	-0.72	8.32	0.1779		-5.52	-0.92	-0.08	0.0768		-0.26	ND	13.53	ND		53	11	-4	-33
MSMEG1707	ATP binding protein of ABC transporter	rbsA		0.87	3.89	-0.18		0.13	-0.01	1.32	0.2866		-1.98	ND	1.23	ND		ND	-1.26	1.62	ND		46	25	11	15
MSMEG1708	periplasmic ribose-binding protein			-0.1	0.8	-0.08		-0.64	-2.02	1.52	0.0206		-2.87	-0.11	-1.42	0.1789		-0.64	ND	0.86	ND		22	11	-5	-10
MSMEG1709	L-ribulokinase	araB		-1.29	-0.45	-1.06		3.1	-1.87	10.37	0.0798		-0.67	ND	-3.1	ND		ND	-2.09	0.31	ND		21	-5	81	-13
MSMEG1710	sugar isomerase			-0.85	ND	0.15		4.22	0.81	0.84	ND		-2.66	2.11	-0.4	ND		ND	-0.69	-0.23	ND		37	4	-7	12
MSMEG1711	L-arabinose isomerase			0.32	-2.17	0.15		1	-0.38	2.32	0.0439		1.32	1.23	1.15	0.0767		-0.18	2.23	-0.53	0.1972		-3	0	-30	-16
MSMEG1712	IS3 family element, transposase orfA			0.58	0.38	0.99		0.38	-1.41	2.21	0.1318		-3.82	-1.05	-1.87	0.0964		0.09	4.31	0.08	0.3203		-66	7	-3	-88
MSMEG1713	IS3 family element, transposase orfB, interruption-N			0.67	0.19	0.36		-1.01	-3.37	0.31	0.1875		-0.83	0.19	-2.7	0.1929		0.38	ND	0.05	ND		75	12	458	25
MSMEG1715	IS3 family element, transposase orfB, interruption-C			3.7	-0.74	1.38		2.62	7.15	4.3	0.1689		-0.86	-0.22	-1.8	0.3601		6.89	1.37	0.02	0.2196		6	-17	-22	-37
MSMEG1716	IS1137, transposase orfA			0.27	0.26	0.24		0.07	0.26	-0.22	0.1769		0.12	0.47	0.68	0.2192		ND	-0.91	3.1	ND		190	242	69	72
MSMEG1718	hypothetical protein			-0.64	0	-0.39		0.37	-0.47	-1.54	0.0585		1.73	0.49	-2.11	0.0553		0.85	2.06	-2.56	0.0181		173	79	103	180
MSMEG1719	hypothetical protein			-0.58	-1.01	0.91		-1.48	0.57	1.17	0.0682		-0.69	-2.36	0.12	0.1984		1.83	0.28	-0.09	0.2082		56	62	22	2
MSMEG1720	hypothetical protein			0.58	-0.66	0.68		-0.21	-0.36	-0.61	0.3496		-0.73	0.51	0.05	0.3511		ND	-3.07	-0.29	ND		130	120	58	65
MSMEG1723	ISMsm5, transposase, interruption-C			-0.04	1.62	-1.81		-0.1	-0.91	0.11	0.3099		-2.02	-0.43	ND	ND		2.53	ND	1.22	ND		-14	-5	22	-44
MSMEG1726	ISMsm5, transposase, interruption-N			-2.15	0.89	-2.09		-0.11	0.13	0.72	0.1626		-0.97	-1.98	-1.03	0.0346		1.58	1.11	0.16	0.0898		100	112	17	110
MSMEG1727	Transposase IS116-IS110-IS902 family domain protein			0.56	-0.12	0.11		0.92	0.46	1.76	0.0813		0.05	1.6	-2.23	0.1539		3.84	0.54	ND	ND		-48	16	-34	-15
MSMEG1728	IS6120, transposase			0.18	0.31	0.06		-0.23	0.21	-0.45	0.2612		1.15	0.67	-0.32	0.0699		-1.58	-0.99	0.18	0.0937		110	61	33	56
MSMEG1729	hypothetical protein			-1.12	0.06	-1.01		-0.35	-1.61	5.87	0.1032		-0.8	0.36	-1.15	0.0651		2.02	ND	-0.01	ND		42	6	-34	-102
MSMEG1730	conserved hypothetical protein			0.65	0.73	0.67		0.34	0.3	-0.03	0.0207		-0.12	-0.18	1.14	0.3012		-0.59	0	1.3	0.4522		285	276	300	212
MSMEG1731	alpha keto acid dehydrogenase complex, E3 component, lipoamide dehydrogenase	lpdA		0.15	0.25	0.53		-0.09	0.25	0.12	0.1733		-0.16	-0.14	1.14	0.2664		-4.68	-0.85	1.72	0.1138		399	428	259	121
MSMEG1732	glpD2	glpD2		0.08	0.35	0.22		0.12	0.21	0.05	0.141		-0.05	0.07	-0.11	0.1015		-1.06	0.05	0.26	0.3002		289	367	267	255
MSMEG1733	RNA pseudouridine synthase family protein	rluA-1		0.11	0.06	0.79		-0.1	-0.24	0.2	0.305		-0.62	1.18	1.88	0.0228		ND	-1.14	4.25	ND		475	124	-4	36
MSMEG1734	conserved hypothetical protein			-0.45	-0.12	0.01		1.85	1.36	-1.01	0.0257		3.4	3.56	-2.01	0.0164		3.28	3.7	-3.15	0.0018		382	1249	2067	4613
MSMEG1736	enoyl-CoA hydratase-isomerase family protein	crt		-1.2	-0.8	1.55		0.69	0.9	0.08	0.2917		2.28	-0.2	-3.39	0.0507		-2.67	0.91	0.57	0.1946		113	118	98	55
MSMEG1737	transcriptional regulator, TetR family			-0.42	0.3	0.02		-2.04	-1.8	1.17	0.0242		-2.11	-2.56	1.86	0.004		-1.26	-1.75	1.45	0.0014		869	390	228	504
MSMEG1738	hypothetical protein			-0.37	1.02	8.77		0.64	-0.47	0	0.2288		-1.29	-0.74	-0.26	0.2626		0.48	2.2	-0.42	0.2847		-42	-15	6	-37
MSMEG1739	oxidoreductase	hmpA		-0.38	-0.14	-0.4		0.01	0.32	-0.14	0.0044		1.91	1.4	-3.08	0.0249		0.62	0.95	-0.48	0.0019		374	492	602	700
MSMEG1740	desA3	desA3		-0.55	0.16	0.21		0.99	1.17	-1	0.019		3.06	2.66	-1.71	0.0266		0.4	1.19	-0.85	0.0089		332	848	1539	629
MSMEG1741	hypothetical protein			-0.99	2.27	-0.15		-0.45	-0.96	-1.3	0.3126		-4.54	2.02	-2.22	0.1333		6.94	0.8	-0.52	0.2457		17	25	0	-30
MSMEG1742	transcriptional regulator, TetR family			-0.07	3.05	-1.48		0.38	-0.27	3.08	0.3797		-1.52	-0.27	-3.87	0.3075		1.73	0.82	1.18	0.3356		20	32	4	18
MSMEG1743	putative oxidoreductase, oxygen dependent, FAD-dependent protein			0.43	0.11	-0.94		-0.17	1.61	0.84	0.1278		1.21	-0.9	-4.36	0.1341		3.58	1.46	0.2	0.0492		23	30	22	6
MSMEG1744	RNA polymerase sigma-70 factor, ECF subfamily	rpoE		-0.35	0.76	0.5		0.04	0.69	0.51	0.2516		-3.75	0.57	-1.84	0.149		1.87	1.31	0.32	0.1741		-32	-21	-16	-32
MSMEG1746	conserved hypothetical protein			-0.34	-0.39	0.1		0.67	2.37	0.88	0.0682		-0.81	-0.28	-0.42	0.0487		1.44	2.42	-0.05	0.106		-19	-13	-38	-73
MSMEG1747	conserved hypothetical protein			0.8	5.41	6.57		-1.55	ND	1.99	ND		-5.21	0.95	-1.67	0.3202		ND	-3.16	0.94	ND		-20	-15	-49	-15
MSMEG1748	oxidoreductase, aldo-keto reductase family			0.02	-0.13	0.18		-0.41	-0.64	-0.3	0.0762		-0.37	-1.68	-5.16	0.112		-1.08	-1.35	-0.2	0.0941		208	113	1605	90
MSMEG1749	hypothetical protein			0.92	0.43	0.54		0.21	1.85	0.94	0.3036		-2.03	-2.2	-2.68	0.0154		-0.24	4.05	-0.29	0.2896		-64	-14	-3	-48
MSMEG1750	MTA-SAH nucleosidase			-0.46	0.02	-0.68		0.29	-0.65	-1.22	0.0562		-1.08	0.59	-0.17	0.0376		5.38	-0.52	-0.25	0.1465		146	143	23	63
MSMEG1751	conserved hypothetical protein			-1.34	0.5	-1.77		0.96	0.82	-1.33	0.0733		-0.97	-2.23	-2.13	0.0277		1.26	ND	6.96	ND		-2	57	4	-2
MSMEG1752	conserved hypothetical protein			-1.66	0.64	-2.23		-0.91	-1	0.74	0.0682		-2.29	-2.03	-4.5	0.0604		0.21	2.72	-1.76	0.0294		14	13	-5	-27
MSMEG1753	hypothetical protein			1.44	0.16	-0.33		0.56	0.49	1.67	0.3106		0.86	-1.69	-1	0.1873		1.2	0.81	0.75	0.1648		-21	-6	-6	-29
MSMEG1754	lhr	lhr		0.12	-0.15	-0.09		-0.5	0.17	1.03	0.0705		3.3	2.09	-1.83	0.0115		ND	-0.35	-2.01	ND		138	39	266	16
MSMEG1755	hypothetical protein			-0.29	-1.02	-0.21		0	-0.02	-0.23	0.0618		-2.99	ND	0.75	ND		-4.04	-0.67	0.07	0.1095		223	224	34	113
MSMEG1756	hypothetical protein			-0.25	-0.4	-1.49		1.71	-0.29	2.94	0.0827		-2.31	-2.37	-3.21	0.0196		8.27	0.75	0.25	0.1244		114	40	2	26
MSMEG1757	membrane protein, putative			-0.44	-0.03	-0.08		-0.05	0.12	-0.33	0.0374		0.03	-1.27	-1.04	0.0311		-0.26	1.05	-0.58	0.0129		202	147	97	215
MSMEG1758	bll7251			0.03	0.23	0.19		-0.23	-0.12	0.13	0.4665		-2.02	-2.51	1.26	0.0199		-2.06	-1.29	1.24	0.0256		1044	927	250	488
MSMEG1759	aldB	aldB		1	0.88	0.68		0.17	0.13	0.6	0.074		-1.29	-7.45	1.79	0.1549		-3.18	-2.08	3.24	0.0197		325	279	74	70
MSMEG1760	transcriptional regulator, AsnC family			0.56	-0.06	0.72		1.46	1.01	-0.92	0.0563		0.21	ND	0.1	ND		ND	1.96	0.66	ND		76	70	56	99
MSMEG1761	acetylornithine aminotransferase, putative			0.21	0.89	0.41		-0.07	0	-0.21	0.113		-2.54	-3.01	2.52	0.0005		0.04	-0.8	0.21	0.0197		711	625	180	1001
MSMEG1762	conserved hypothetical integral membrane protein			0.08	0.24	0.29		0.25	0.3	-0.6	0.0646		ND	3.56	-2.86	ND		-0.12	ND	3.51	ND		70	93	1	-25
MSMEG1763	conserved hypothetical protein			-0.18	-0.08	-0.03		0.18	0.34	-0.06	0.0563		-1.99	-4.23	-0.07	0.1064		-4.67	-0.15	1.11	0.1401		296	303	22	120
MSMEG1764	conserved hypothetical protein			0.53	0.65	-0.05		0.13	0.16	0.27	0.2693		-0.8	-1.35	0.28	0.0425		0.91	0.18	0.19	0.4361		655	758	250	687
MSMEG1765	BRAMP			-1.04	0.83	-1.45		-0.05	-0.1	1	0.2085		-5.98	ND	-0.5	ND		ND	ND	2.52	ND		241	153	6	39
MSMEG1766	conserved hypothetical protein			-0.06	-1.07	0.51		0.03	-0.17	1.89	0.0785		-3.69	-4.58	2.99	0.025		ND	-5.27	2	ND		161	114	15	9
MSMEG1767	hypothetical protein			-1.08	5.62	-0.93		-0.15	-1.68	0.8	0.4355		-1.33	4.43	ND	ND		0.26	ND	0.58	ND		60	35	-6	23
MSMEG1768	methylase, putative			0.4	0.47	0.36		0.07	0.13	0.16	0.0114		-2.47	ND	4.36	ND		-0.31	-0.26	0.72	0.4629		949	1484	167	1042
MSMEG1769	conserved protein			-0.36	0.21	-0.01		-0.35	-0.57	-0.13	0.0698		-1.37	-4.33	0.89	0.0729		-0.56	-1.14	0.55	0.0109		920	1025	238	1038
MSMEG1771	hypothetical protein			-0.88	-0.02	-1.12		0.61	0.79	-1.22	0.0363		0.14	-0.05	-4.69	0.162		0.79	-0.11	2.2	0.1028		54	60	-12	2
MSMEG1772	conserved hypothetical protein			-1.09	-0.21	-1.07		1.43	1.39	0.09	0.0239		0.08	-3.22	1.4	0.0345		0.9	1.49	-0.23	0.0071		311	809	80	792
MSMEG1773	CG9081-PA, putative			-0.79	1.57	-0.24		1.25	0.67	0.09	0.3127		-4.63	ND	-2.29	ND		-1.64	-0.1	4.2	0.2046		66	70	11	18
MSMEG1774	AtsA-ElaC family protein TC0625 [imported]			-0.79	-0.3	0.09		0.52	0.47	ND	ND		-1.32	0.27	-2.4	0.047		5.58	-0.09	-1.29	0.146		52	49	-1	22
MSMEG1775	conserved hypothetical protein			-0.59	0.39	0.29		-0.15	0.09	0.9	0.198		-1.79	ND	2.08	ND		-1.27	-0.19	1.48	0.1295		652	735	245	388
MSMEG1776	hypothetical protein			-0.59	0.08	-0.01		-0.69	-0.89	-0.17	0.0704		-2.31	-4.38	2.14	0.0193		-0.73	-0.98	0.54	0.0264		720	717	95	720
MSMEG1777	hypothetical protein			-1.85	1.3	-2.72		-0.04	-0.58	0.95	0.1668		-2.87	-0.01	-3.22	0.1485		-0.2	-1.21	2.35	0.1289		112	49	-3	29
MSMEG1778	hypothetical protein			-1.71	-0.24	-1.72		-0.3	-0.87	0.12	0.0134		-1.65	-1.05	-1.96	0.0329		ND	ND	0.64	ND		107	44	-8	22
MSMEG1779	natural resistance-associated macrophage protein family protein, putative			0.07	0.17	0.6		0.08	-1.34	0.42	0.2565		-2.54	-1.39	-2.32	0.0191		ND	ND	2.75	ND		-31	23	3	43
MSMEG1781	hypothetical protein			-1	-1.64	-0.3		-0.03	0.22	-0.09	0.0621		-4.24	-5.45	2.43	0.029		-0.53	0.32	0.85	0.0112		377	311	10	121
MSMEG1782	hypothetical protein			0.41	-0.79	1.16		0.87	-0.26	4.38	0.1008		0.16	-0.1	-1.66	0.1877		0.51	2.89	1.17	0.2028		-30	-21	-58	-61
MSMEG1783	rsbW	rsbW		-0.16	-1.47	0.1		1.33	-0.2	2.58	0.0125		0.05	0.58	2.74	0.0774		1.09	-0.58	0.35	0.0752		32	25	-41	-18
MSMEG1784	STAS domain protein			-0.59	-0.2	-0.76		-0.84	-0.87	-0.24	0.0064		-1.1	-1.69	1.07	0.0006		0.17	-0.19	-0.06	0.0197		1434	1095	565	1639
MSMEG1785	hypothetical protein			-0.16	0.19	-0.18		-0.21	-0.22	-0.08	0.0781		-2.57	0.23	2.76	0.0895		0.26	-0.23	-0.01	0.0986		1194	2284	140	1840
MSMEG1786	putative membrane protein			-0.14	-0.16	-0.18		-0.42	-0.51	0.4	0.0017		-2.25	ND	2.89	ND		ND	-0.77	0.95	ND		1491	2616	218	1770
MSMEG1787	conserved hypothetical protein			-0.55	-0.37	-0.28		-0.02	-0.6	0.06	0.0387		-2.55	-6.95	0.09	0.1086		-4.8	-0.31	-0.01	0.1623		402	287	51	290
MSMEG1788	conserved hypothetical protein			-0.06	0.23	0.13		-0.33	-0.38	0.5	0.0295		-1.6	1.92	1.6	0.0009		-3.84	-1.38	1.58	0.0654		237	204	49	78
MSMEG1789	hypothetical protein			-0.69	0.49	-0.33		0.93	-2.34	1.91	0.0044		-0.1	0.62	4.93	0.1649		-0.27	ND	-0.68	ND		18	-5	-29	-44
MSMEG1790	glucose-6-phosphate dehydrogenase, F420-dependent, putative			-0.74	-0.02	-0.11		0.52	0.43	0.14	0.0847		-2.84	0.27	0.64	0.1365		1.99	0.5	0.65	0.0978		126	107	7	44
MSMEG1792	conserved hypothetical protein			0.67	ND	0.29		-0.57	-1.16	2.62	ND		-0.14	1.15	-1.74	ND		ND	0.99	2.64	ND		26	5	-31	-33
MSMEG1793	L-iditol 2-dehydrogenase			-0.1	0.27	0.03		-0.51	-1.99	0.24	0.102		-1.55	-4.73	-4.29	0.0311		ND	-2.45	-1.86	ND		162	40	1039	41
MSMEG1794	conserved hypothetical protein			-0.13	4.53	0.69		-0.12	-0.61	1.01	0.2542		0.23	-0.49	-2.85	0.4045		ND	-1.4	3.09	ND		29	33	-6	20
MSMEG1795	SalE			-0.76	0.61	1.9		0.25	3.26	1.39	0.1846		-1.2	0.33	0.53	0.464		-0.16	3.62	-0.12	0.3291		-23	12	7	15
MSMEG1797	transcriptional regulator, LysR family, putative			0.03	0.17	0.34		0.94	-0.28	0.06	0.279		-0.24	-1.95	-1.08	0.0938		ND	-0.47	0.42	ND		104	53	29	34
MSMEG1798	hypothetical protein			0.25	0.04	0.34		1.79	0.92	2.36	0.0231		-3.66	-2.51	6.84	0.0385		5.93	3.71	0.46	0.096		-62	-10	1	-62
MSMEG1799	hypothetical protein			-0.77	0.36	-2.15		0.56	0.03	-0.5	0.1457		-3.01	-1.2	-0.22	0.0558		8.41	ND	-0.09	ND		77	49	10	16
MSMEG1800	conserved hypothetical protein			-0.04	-0.42	0.15		-0.71	-1.32	-0.04	0.1379		-2.35	-5.43	-1.17	0.0825		-1.36	-2.29	0.63	0.0709		517	460	1502	249
MSMEG1801	rsbW	rsbW		0.27	0.01	0.33		0.46	0.28	0.03	0.3946		-0.33	-1.1	-0.72	0.117		-2.35	-0.14	0.63	0.1567		541	1276	233	494
MSMEG1802	alternative sigma factor SigF			0.35	0.7	0.4		0.12	0.01	-0.04	0.0438		-0.8	-0.98	1.24	0.0445		-1.13	-1.69	1.36	0.0027		1273	1303	1173	636
MSMEG1803	conserved hypothetical protein			0.19	0.18	0.99		-0.13	-0.18	0.28	0.1872		-0.56	-3.2	0.44	0.2344		ND	ND	1.48	ND		256	250	162	84
MSMEG1805	conserved hypothetical protein			0.37	0.28	0.85		-0.86	-0.95	0.29	0.3276		-1.89	ND	2.06	ND		ND	-2.27	3.59	ND		489	321	200	51
MSMEG1807	biotin carboxylase-biotin carboxyl carrier protein			0.61	0.74	1.03		-0.36	-0.25	-0.21	0.0436		-1.76	-2.06	0.13	0.2703		-0.47	-1.41	1.21	0.2104		1982	3098	1193	1665
MSMEG1808	Fe-S metabolism associated domain subfamily	sufE		0.67	0.35	0.46		0.1	0.26	0.1	0.0691		-0.08	0.43	0.33	0.1991		-1.05	0.46	0.19	0.3664		361	207	287	201
MSMEG1809	thiosulfate sulfurtransferase	cysA-1		0.26	0.66	0.18		0.04	0.18	0.42	0.264		-0.01	0.18	0.79	0.4585		0.06	0.63	-0.45	0.4722		518	502	619	715
MSMEG1810	maf protein	maf		0.5	0.21	-0.08		-0.25	-0.45	1.33	0.2224		-2.31	-5.39	1.83	0.0577		-7.14	-2.02	3.3	0.0546		1333	1278	86	190
MSMEG1811	conserved hypothetical protein			0.79	0.89	1.43		-0.27	-0.26	0.98	0.0052		-2.1	-1.93	2.41	0.0042		0.08	-1.47	2.31	0.33		1724	2093	577	1074
MSMEG1812	propionyl-CoA carboxylase, beta subunit	accD5		-0.01	-0.46	-0.06		-0.65	-1.08	0.11	0.0942		-1.96	-2.19	2.63	0.0045		-0.68	-1.38	0.71	0.0485		4881	3327	1502	3408
MSMEG1813	hypothetical protein			1.82	0.79	8.66		1.61	-0.23	0.87	0.1837		-0.03	3.34	-0.21	0.2534		0.48	2.13	-0.48	0.2187		-48	-16	-18	-31
MSMEG1814	hypothetical protein			0.23	1.16	0.24		0.74	0.71	0.97	0.273		-2.76	-0.41	-3.01	0.1568		0.44	2.54	0.27	0.1638		-32	-20	-9	-32
MSMEG1815	conserved hypothetical protein			-1.28	1.59	0.23		0.82	0.28	0.71	0.3556		-1.76	-1.03	-2.45	0.1437		0.15	1.2	0.29	0.2864		-54	-26	-15	-31
MSMEG1816	SEQ ID NO 43F			0.79	0.37	-0.14		3.87	-3.56	-0.11	0.0768		-2.53	-1.29	-3.32	0.0563		0.43	-0.9	-1.13	0.2069		-53	12	-2	-16
MSMEG1817	GtrA-like protein family			-1.13	0.1	-0.75		-0.33	-0.41	0.15	0.057		-0.13	-0.1	0.18	0.0959		-0.07	-0.75	0.58	0.018		2694	1328	1023	958
MSMEG1818	phosphoribosylaminoimidazole carboxylase, ATPase subunit	purK		-2.46	0.85	0.42		5.2	-1.15	5.85	0.0885		-1.42	-1.66	-2.04	0.0745		0.33	0.71	0.33	0.2355		-26	-5	-10	-14
MSMEG1819	phosphoribosylaminoimidazole carboxylase, catalytic subunit	purE		0.02	0.2	0.13		-0.05	0.05	-0.07	0.1941		-0.05	-2.61	-0.2	0.2004		ND	-0.51	0.69	ND		455	703	236	470
MSMEG1820	acyl-CoA dehydrogenase, short-chain specific	acdA		0.14	0.68	0.44		0.8	0.7	-0.19	0.3216		-0.17	-1.74	-0.61	0.1637		2.14	1	-1.09	0.0975		237	542	197	486
MSMEG1821	biotin--acetyl-CoA-carboxylase ligase			1.69	0.22	-0.03		0.87	0.52	0.99	0.3933		0.11	-0.18	-0.5	0.3114		-1.11	-0.93	1.4	0.2353		711	112	136	36
MSMEG1822	conserved hypothetical protein			0.29	0.27	0.35		-0.03	-0.02	-0.03	0.0031		0.01	-0.12	0.22	0.0282		-0.01	-0.34	0.54	0.4811		479	432	600	427
MSMEG1823	Cell envelope-related transcriptional attenuator domain family			0.21	-1.58	0.01		0.42	0.47	-0.13	0.1676		-0.08	0.72	-2.23	0.1044		ND	-0.75	1.13	ND		365	438	157	218
MSMEG1824	dTDP-4-dehydrorhamnose reductase	rfbD		0.11	-0.16	0.25		0.87	1.26	-0.04	0.1501		0.19	0.62	0.2	0.2045		ND	-2.12	0.5	ND		446	216	320	277
MSMEG1825	wbbL	wbbL		0.43	-0.01	-0.14		0.53	0.84	0.28	0.0862		0.63	2.02	-2.49	0.0784		ND	-0.56	1.52	ND		733	294	283	144
MSMEG1826	rmlA2	rmlA2		0.41	0.2	0.7		0.01	-0.1	0.18	0.0566		-0.05	0.25	0.09	0.1255		-0.49	-1.67	0.68	0.2005		590	550	871	372
MSMEG1827	NUDIX domain protein			0.29	0.49	0.28		-0.12	-0.15	0.66	0.4283		-0.11	ND	-0.33	ND		ND	-1.6	2.18	ND		145	184	34	58
MSMEG1828	F420-dependent oxidoreductase, putative, putative			0.19	1.06	0.36		-0.28	-0.04	-0.09	0.1716		-0.55	-0.8	-2.21	0.2056		-0.61	-2.08	0.59	0.073		436	375	780	535
MSMEG1829	LPPG:Fo 2-phospho-L-lactate transferase	CofD		0.1	0.29	-0.07		-0.03	0.08	-0.26	0.4646		0.12	-3.43	-0.07	0.1967		ND	-0.51	0.92	ND		387	565	111	303
MSMEG1830	whiB1	whiB1		0.12	0.11	0.12		0.66	0.62	0.01	0.1385		0.95	1.48	-0.05	0.1169		1.01	0.85	-0.08	0.1044		1024	2417	1466	1972
MSMEG1831	conserved hypothetical protein			-0.13	0.82	0.33		0.05	0.32	0.63	0.4905		0.55	15.28	0.39	0.1969		1.59	-2.17	3.63	0.0354		266	165	73	14
MSMEG1832	conserved hypothetical protein			0.51	-0.03	0.51		0.22	0.34	0.17	0.3722		-0.13	0.24	0.24	0.2954		0.23	-0.82	0.42	0.349		6117	3703	2707	1581
MSMEG1833	pmmA	pmmA		0.25	-0.05	0.11		-0.16	0.13	-0.07	0.4382		-0.07	-0.63	-0.13	0.2881		ND	-0.31	0.79	ND		427	653	238	404
MSMEG1834	conserved hypothetical protein			-0.02	-0.56	-0.02		-0.1	0.13	0.02	0.1538		0.19	-4.82	-1.31	0.14		ND	-0.59	0.07	ND		304	229	104	245
MSMEG1835	mannose-6-phosphate isomerase, class I	manA		0.06	0.1	-0.1		0	-0.05	-0.09	0.4039		0.04	-0.73	-0.13	0.1399		-2.2	-0.11	0.66	0.1307		361	362	139	231
MSMEG1836	conserved hypothetical protein			0.48	0.61	0.5		0.3	3.23	1.48	0.1478		-4.11	2.29	2	0.0397		2.93	-0.03	-0.07	0.3381		1670	138	-235	-106
MSMEG1837	amino acid permease			0.61	-0.36	0.29		0.28	0.47	0.73	0.2299		-0.76	-2.92	-1.14	0.1355		-3.07	0.4	2.5	0.038		144	127	47	67
MSMEG1838	Fatty acid desaturase domain protein			0.84	0.39	0.87		0.02	0.03	0.57	0.0464		-3.13	ND	-3.5	ND		-3.71	-1.54	1.23	0.094		141	135	8	47
MSMEG1839	Rubredoxin			1.02	0.25	0.85		-0.93	-0.25	-0.38	0.1593		-1.87	3.71	0.88	0.1488		ND	-1.73	2.27	ND		126	75	14	46
MSMEG1840	Rubredoxin			1.66	-0.19	0.27		-0.19	0.15	0.69	0.3704		-0.92	-1.27	-0.72	0.3012		1.39	0.59	0.23	0.3343		154	151	180	289
MSMEG1841	transcriptional regulator, TetR family domain protein			1.49	-0.25	0.58		0.61	0.79	-1.7	0.2909		0.51	0.49	-0.28	0.3771		ND	-3.69	-1.81	ND		145	62	239	-8
MSMEG1842	adenosylhomocysteinase	ahcY		0.81	0.71	-0.07		0.06	0.2	-0.18	0.1883		-0.29	-0.01	0.15	0.1799		0.68	0.21	-0.25	0.356		626	332	413	661
MSMEG1843	adenosylhomocysteinase			0.55	0.7	0.51		0.1	0.01	0.16	0.0187		-0.06	-0.8	0.78	0.4353		-0.14	0.18	-0.04	0.0023		1716	1796	2397	2353
MSMEG1844	hypothetical protein			0.04	0.33	0.04		-0.42	0.08	0.09	0.3865		-2.1	0.21	-1.24	0.1202		1.74	-1.87	-0.1	0.0853		99	36	-3	10
MSMEG1845	UPF0126 domain protein			-0.41	0.24	0.1		1.22	1.24	0.71	0.0343		1.93	-0.14	3.76	0.108		ND	-1.05	1.1	ND		53	115	38	46
MSMEG1846	Polysulphide reductase, NrfD superfamily			0.92	4.6	-0.31		-0.08	-0.86	1.74	0.3318		-0.45	-2.3	-2.41	0.4953		-0.42	ND	-1.06	ND		19	26	-1	-1
MSMEG1847	formate dehydrogenase, iron-sulfur subunit			-0.68	15.18	-0.3		0.92	-0.22	2.54	0.3014		-1.53	2.04	-1.48	0.3034		ND	5.83	0.18	ND		38	26	-8	-11
MSMEG1848	formate dehydrogenase, alpha subunit, selenocysteine-containing	fdxG		0.88	-0.43	-0.28		ND	-0.25	0.17	ND		-1.71	4.2	0.35	0.1296		5.19	-0.8	-0.2	0.1146		128	32	1	22
MSMEG1849	formate dehydrogenase, alpha subunit, selenocysteine-containing	fdxG		0.44	-0.28	0.26		14.89	-0.54	1.98	0.1635		-0.37	1.82	-0.5	0.1911		ND	-3.06	-0.62	ND		125	14	38	-15
MSMEG1850	selenocysteine-specific translation elongation factor	selB		0.12	0.36	-0.08		0.45	0.76	0.85	0.0489		0.05	0.36	0.92	0.2306		-0.69	-0.24	2.06	0.1634		841	124	141	86
MSMEG1851	L-seryl-tRNA selenium transferase	selA		-0.28	-0.47	0.02		0.34	0.4	-0.01	0.1016		0.18	-0.8	-2.42	0.067		-2.98	-0.31	0.76	0.0976		164	195	64	86
MSMEG1853	selenide, water dikinase	selD		0.12	ND	0.06		1.78	-1.15	1.57	ND		-1.83	4.34	-2.06	ND		2.09	0.26	-0.06	ND		-39	-17	-10	-16
MSMEG1854	Na+-H+ antiporter [imported]	nhaA		-0.29	0.27	-0.27		0.8	-0.59	-0.12	0.0683		0.72	0.26	-1.91	0.1176		1.61	-0.39	ND	ND		14	35	-29	-22
MSMEG1855	sodium-proton antiporter, NhaA family	nhaA		-3.39	0.09	-1.28		0.51	-0.23	4.36	0.0922		0.11	-0.96	-0.46	0.0596		0.13	-0.18	-0.21	0.1151		29	1	-37	7
MSMEG1857	cell division control protein 48, AAA family	cdc48-2		0.4	-0.01	-0.12		0.41	0.89	-0.23	0.1218		0.66	0.63	-0.25	0.0334		-0.94	-0.19	0.62	0.044		324	142	109	52
MSMEG1858	TPR Domain domain protein			-1.31	ND	0.27		0.94	1.38	-0.5	ND		-0.18	1.01	-3.28	ND		2.07	-0.17	0.35	ND		59	55	30	15
MSMEG1859	hypothetical protein			-0.54	-0.32	4.31		0.88	-0.99	0.33	0.4177		0	-0.46	-3.47	0.3897		1.05	ND	-0.73	ND		-4	-5	-28	-31
MSMEG1862	hypothetical protein			-0.45	-0.25	1.46		1.32	3.54	1.8	0.0944		-0.77	0.6	-2.89	0.01		0.53	2.68	-0.46	0.2415		-20	-29	-41	-42
MSMEG1863	hypothetical protein			-1.02	ND	-0.62		0.53	-0.42	0.41	ND		4.01	-0.35	-0.58	ND		8.57	0.69	0.02	ND		15	6	2	-29
MSMEG1864	transposase			0.08	0.28	0.21		0.12	0.32	0.31	0.0516		-0.94	-5.06	-0.24	0.1633		-2.24	0.43	0.15	0.1995		214	218	73	195
MSMEG1865	putative transposase			0.66	-0.26	0.18		0.56	0.66	-0.09	0.2733		0.1	-2.21	-1.43	0.177		ND	0.05	0.68	ND		248	373	91	242
MSMEG1866	IS1404 transposase			0.11	ND	0.08		-1.35	0.57	5.2	ND		-4.06	-2.68	-2.2	ND		-1.29	-0.82	-0.74	ND		-8	-1	0	24
MSMEG1868	IS1477 transposase			-2.25	5.96	-0.16		-0.5	-0.3	5.76	0.3999		-3.46	-0.45	-3.48	0.373		0.8	1.25	0.58	0.4526		-22	15	-6	-9
MSMEG1869	PUTATIVE TRANSPOSASE FOR INSERTION SEQUENCE			-1.59	0.61	0.3		1.05	0.3	ND	ND		4.11	-0.59	-2.14	0.1378		ND	-3.56	0.33	ND		98	32	14	-1
MSMEG1870	hypothetical protein			-0.37	-0.56	-0.41		-3.49	-1.04	1.22	0.0436		-0.24	1.22	-1.51	0.0374		7.35	-1.51	2.48	0.0693		67	16	-37	6
MSMEG1871	hypothetical protein			-1.33	0.99	6.2		0.38	-0.23	0.45	0.2711		-1.41	-1.61	2.86	0.4989		1.26	0.06	-1.62	0.3421		23	28	-4	29
MSMEG1872	hypothetical protein			-0.88	1.37	-1.94		0.13	-0.68	-1.03	0.2047		-1.67	-1.8	-1.62	0.0712		0.84	ND	0.24	ND		58	50	-4	4
MSMEG1873	conserved hypothetical protein			-0.23	1.15	1.7		3.28	4.59	1.26	0.1193		-1.21	-0.6	-3.22	0.1784		0.81	3.41	-0.09	0.336		287	-35	-41	-38
MSMEG1874	conserved hypothetical protein			-0.54	0.68	-0.47		0.13	-0.57	0.75	0.131		-2.56	ND	-2.25	ND		ND	-0.03	1.38	ND		114	52	8	116
MSMEG1875	hypothetical protein			-0.06	-0.19	0.28		-0.75	-2	0.27	0.1313		-0.58	-3.91	0.24	0.1734		ND	-1.05	4.84	ND		305	72	59	33
MSMEG1876	Thymidylate kinase			0.15	0.06	0.81		0.11	0.34	-0.27	0.3593		0.62	-0.27	-0.65	0.2224		ND	-1.53	2.54	ND		180	165	76	31
MSMEG1877	DNA-binding response regulator MtrA	mtrA		0.63	0.34	-0.21		0.06	0.1	0.03	0.2529		-0.41	-0.36	0.51	0.3017		0.42	0.43	-0.72	0.2568		3023	1530	1998	2239
MSMEG1878	sensor histidine kinase MtrB			0.74	0.76	0.69		0.16	0.3	-0.01	0.0064		-0.03	0.29	0.67	0.0936		0.87	0.24	-0.08	0.1453		513	638	778	729
MSMEG1879	conserved hypothetical protein			0.45	0.4	0.52		-0.04	-0.12	0.83	0.3214		-0.08	0.37	-2.64	0.2693		-1.32	-0.64	0.65	0.1079		256	249	215	207
MSMEG1880	conserved hypothetical protein			-0.13	-1.15	-0.06		0.56	0.34	-0.1	0.0912		0.63	8.36	-3.64	0.1058		ND	2.08	1.53	ND		76	40	49	68
MSMEG1881	S30AE family protein			-0.62	0.33	-0.27		2.14	2.12	-1.58	0.0104		1.09	1.89	0.05	0.0567		1.9	1.98	-1.74	0.0073		1401	1764	932	1298
MSMEG1882	preprotein translocase, SecA subunit	secA		0.4	0.45	0.54		0.17	0.5	0.3	0.1349		-0.21	-0.71	0.34	0.4002		ND	-6.59	1.38	ND		381	515	281	153
MSMEG1883	conserved hypothetical protein			0.07	0.12	1.04		0.84	6.62	1.07	0.1776		-0.73	0.24	-1.79	0.0606		0.04	3.95	0.01	0.2982		-5	-20	-30	-49
MSMEG1884	Uncharacterised protein family (UPF0089) family			0.31	0.64	0.18		0.25	0.66	-0.35	0.3072		-1.99	-2.5	-1.2	0.0134		0.5	0.24	-0.47	0.4606		59	66	4	24
MSMEG1885	choline-carnitine-betaine transporter family protein	opuD		-0.22	-0.1	0.06		-0.61	-3.56	-0.07	0.1537		-2.06	-0.85	-3.14	0.0384		ND	-1.74	0.87	ND		381	209	171	143
MSMEG1886	conserved hypothetical protein			-2.36	-1.95	-1.79		-0.34	-0.71	-0.01	0.0074		-0.54	-0.63	0.13	0.0066		-2.08	-1.71	0.43	0.0171		690	258	239	176
MSMEG1887	2Fe-2S iron-sulfur cluster binding domain protein			0.31	1.13	0.32		-0.72	-1.44	0.7	0.0031		-0.19	-0.55	-0.12	0.0854		0.08	-0.98	0.07	0.01		1767	994	2463	2882
MSMEG1888	desA3	desA3		0.49	0.89	-0.73		0.19	-0.79	0.13	0.355		0.6	0.08	-0.03	0.4858		0.94	0.88	-0.43	0.1301		683	667	818	1070
MSMEG1889	hypothetical protein			-0.59	-0.01	-0.6		0.56	-0.28	-1.63	0.0799		0.22	-0.55	-4.97	0.1458		ND	-1.31	-1.32	ND		102	72	58	65
MSMEG1890	Mycobacterium tuberculosis paralogous family			3.4	-0.81	0.02		1.53	-0.68	1.5	0.387		0.3	-0.71	-1.59	0.499		1.15	1.36	2.32	0.3351		8	14	-7	8
MSMEG1891	Protein of unknown function, DUF258 family			0.38	0.21	0.68		-0.49	-0.1	0.23	0.2256		-0.05	-0.04	0.81	0.2263		-3.94	-0.09	-0.3	0.2537		138	68	155	42
MSMEG1892	3-phosphoshikimate 1-carboxyvinyltransferase	aroA		0.01	0.05	0.18		-0.13	0.19	-0.16	0.1353		0.45	-0.34	-1.91	0.1077		-5.34	-1.51	2.16	0.0689		231	241	133	66
MSMEG1893	conserved hypothetical protein			0.03	-0.13	0.09		0.11	-0.52	-0.25	0.1166		-0.01	-1.23	0	0.2353		-4.47	-2.18	2.17	0.0297		408	220	177	54
MSMEG1894	probable transferase			0.05	0.07	0.29		0.12	0.07	-0.18	0.4004		0.08	0	0.03	0.1761		-3.33	0.21	0.37	0.1928		211	249	186	181
MSMEG1895	methyltransferase, putative			1.05	ND	0.93		-0.02	-2.49	-0.94	ND		0.07	-0.55	-2.47	ND		0.17	-2.04	-1.56	ND		273	96	832	199
MSMEG1896	short chain dehydrogenase family protein [imported]			0.13	0.12	0.13		0.01	-0.01	-0.28	0.3944		-0.25	ND	0.15	ND		ND	-0.74	0.82	ND		258	155	120	75
MSMEG1897	hypothetical protein			0.78	0.7	0.31		2.57	1.71	0.64	0.0659		-0.4	-0.21	-2.02	0.3669		0.24	-0.77	0.86	0.4719		-50	-21	-67	-22
MSMEG1898	acetyl-CoA acetyltransferase	fadA-2		-0.82	0.21	-0.03		0.73	1.12	-0.26	0.064		0.05	-3.07	1.85	0.0417		ND	0.87	2	ND		35	36	8	31
MSMEG1901	CoA transferase, subunit B			0.06	-0.28	-0.68		0.67	0.56	1.07	0.0461		-1.22	-0.55	ND	ND		0.46	0.82	-1.03	0.0531		56	-21	-34	-52
MSMEG1902	D-alanyl-D-alanine carboxypeptidase family			0.59	-0.27	0.95		0.53	0.57	0.02	0.4671		0.17	1.17	0.04	0.4823		0.34	5.53	1.04	0.2199		203	198	341	98
MSMEG1904	transcriptional regulator, LuxR family, putative			2.57	0.38	-0.53		0.54	0.44	15.06	0.2498		0.18	0.7	2.74	0.4151		2.45	-1.38	0.44	0.1181		66	40	8	-17
MSMEG1905	transcriptional regulator, LysR family			0.46	0.17	0.67		0.64	0.4	3.31	0.1687		-1.15	ND	-3.39	ND		2.58	-2.81	ND	ND		79	47	37	-7
MSMEG1907	CAIB-BAIF family family			-0.54	-0.81	2.89		0.77	-0.43	5.9	0.0429		4.63	-0.4	-0.14	0.3248		1.05	0.72	-0.2	0.4646		31	-4	1	-24
MSMEG1908	fadE22	fadE22		-0.16	0.05	-0.18		0.05	-0.95	-0.55	0.0489		0.71	-0.87	-2.2	0.0588		ND	0.81	-1.92	ND		104	74	57	151
MSMEG1909	fadE18	fadE18		-0.02	0.43	ND		-0.06	0.28	1.95	ND		-0.14	1.02	-1.64	ND		ND	-1.54	0.1	ND		77	57	19	22
MSMEG1910	benzoate dioxygenase, ferredoxin reductase component			5.35	-0.38	ND		1.96	ND	0.14	ND		-0.58	0.38	-1.84	ND		3.22	-2.29	-0.52	ND		23	-48	-51	-55
MSMEG1912	benzoate dioxygenase, alpha subunit			1.56	0.87	2.73		-1.16	-2.47	-1.37	0.48		0.23	0.46	-2.65	0.1224		0.26	1.79	8.26	0.2417		55	17	-5	3
MSMEG1913	transcriptional regulator, LysR family			0.57	-0.22	0.49		0.04	0.99	2.94	0.1761		-2.18	-3.73	1.01	0.0914		-2.42	0.18	2.32	0.053		167	34	15	19
MSMEG1914	chloromuconate cycloisomerase, putative			1.03	0.63	0.82		-0.29	-0.59	0.38	0.0921		-5.48	ND	-3.82	ND		ND	ND	1.58	ND		114	-17	1512	-52
MSMEG1915	catechol 1,2-dioxygenase			2.49	0.23	1.12		-0.32	-0.31	2.44	0.4124		ND	ND	-2.46	ND		ND	-2.6	2.84	ND		743	56	213	14
MSMEG1916	muconolactone isomerase			0.18	0.23	0.45		-0.56	-0.48	0.7	0.0124		-2.01	ND	1.9	ND		ND	-1.26	2.04	ND		215	139	23	65
MSMEG1917	ybaK-ebsC protein			0.11	2.73	0.73		-0.34	0.06	ND	ND		-0.65	4.27	0.14	0.252		4.13	-2.27	ND	ND		87	57	14	-55
MSMEG1918	RNA polymerase sigma-70 factor, ECF subfamily			-0.08	0.56	0.56		0.28	0.5	-0.01	0.3859		0.08	1.33	-0.92	0.0689		-0.04	0.65	0.11	0.3573		379	698	405	561
MSMEG1919	conserved hypothetical protein			-0.1	-0.06	0.06		0.03	-0.07	-0.02	0.1698		0.1	0.8	-1.53	0.0743		0.16	-0.17	-0.06	0.0924		398	520	377	406
MSMEG1920	oxaloacetate decarboxylase, alpha chain VC0550 [similarity]			0.28	0.06	0.17		-0.15	0.04	0.24	0.3444		0.07	-4.77	-0.27	0.2186		-2	-0.06	0.76	0.1337		356	547	180	281
MSMEG1921	ATPase, histidine kinase-, DNA gyrase B-, and HSP90-like domain protein protein			-0.15	0.66	0.05		0.19	1.12	0.19	0.039		0.2	4.34	-0.73	0.1385		0.86	-1.71	2.08	0.0275		138	80	20	28
MSMEG1922	whiB1	whiB1		0.17	0.96	0.54		0.13	0.37	0.03	0.0758		0.15	3.23	-0.08	0.2771		-2.66	0.02	0.85	0.3002		723	1905	1014	717
MSMEG1923	conserved hypothetical protein			0.36	-1.17	0.4		0.68	0.3	0.89	0.0834		0.01	1.53	-0.46	0.2452		ND	-0.22	1.02	ND		284	173	589	231
MSMEG1924	COG3012:Uncharacterized BCR			0.8	0.17	-0.81		0.66	0.63	-0.52	0.1633		0.58	-0.22	-4.37	0.2211		16.87	ND	1.73	ND		69	77	19	0
MSMEG1926	Hypothetical membrane protein			0.51	0.46	0.72		-0.11	0.14	0.3	0.0035		0.07	0.41	0.76	0.2078		-0.02	-1.46	1.76	0.2073		223	210	270	124
MSMEG1927	acetyltransferase, GNAT family [imported]			0.79	0.61	0.7		0.14	0.23	1.02	0.2497		-0.29	-0.52	0.77	0.2084		ND	0.42	4.73	ND		169	205	188	48
MSMEG1928	entC	entC		0.09	-0.33	0.19		0.15	0.02	0	0.3355		0.15	-0.14	0.33	0.1089		-3.8	-0.58	1.21	0.0883		266	282	195	106
MSMEG1929	phosphoglycerate mutase family protein			0.38	0.85	0.39		0.27	0.63	-0.18	0.0174		0.5	0.48	0.25	0.2242		-5.14	0.07	0.83	0.2371		250	376	257	169
MSMEG1930	Soj family protein	probable		0.36	0.35	0.15		0.4	0.59	0.23	0.0924		0.08	-1.21	0.36	0.255		ND	-0.18	1	ND		576	411	204	249
MSMEG1931	Protein phosphatase 2C domain protein			0.96	-0.05	0.54		0.41	0.2	1.08	0.4139		-0.69	-1.53	1.25	0.1673		-4.09	-2.25	0.64	0.0891		124	119	74	7
MSMEG1932	conserved hypothetical protein			0.02	-0.15	0		-0.07	-0.21	-0.02	0.1634		0.2	0.08	-0.11	0.0172		0.11	0.22	-0.02	0.1367		411	345	303	426
MSMEG1933	rhlE	rhlE		0.55	0.29	0.17		-0.03	-0.09	0.59	0.3819		-0.11	-0.38	0.37	0.4094		-0.09	0.2	0.06	0.1006		635	514	616	840
MSMEG1934	conserved hypothetical protein			-0.42	1.32	ND		14.89	-0.61	0.26	ND		-6.11	0.79	2.42	ND		2.63	0.16	0.86	ND		-39	4	-16	-21
MSMEG1935	hypothetical protein			0.72	0.44	-0.1		0.24	0.52	0.14	0.4142		0.23	1.37	-2.66	0.1881		-0.72	-0.39	1.46	0.2223		187	260	219	129
MSMEG1936	hypothetical protein			0.11	-0.18	0.32		0.04	0.04	-0.15	0.472		-0.07	-0.16	0.25	0.3168		0.24	0.35	-0.08	0.2976		622	483	293	555
MSMEG1937	hypothetical protein			0.43	0.06	0.19		0.96	1.09	0.01	0.1579		0.11	-1.18	0.93	0.1774		-1.41	1.06	-0.08	0.1169		352	534	163	319
MSMEG1938	conserved hypothetical protein			-0.45	0.03	-0.01		-0.11	0.1	-0.47	0.0682		0.33	1.07	0.01	0.0927		-0.01	-0.18	0.2	0.0525		1998	1238	1295	841
MSMEG1939	transcriptional regulator, TetR family domain protein			-1.09	-0.2	-0.57		-0.14	-0.23	0.11	0.0396		-0.58	-1.1	-0.08	0.0282		ND	-4.53	4.1	ND		737	535	231	66
MSMEG1940	conserved hypothetical protein			-0.44	-1.11	4.33		-0.71	0.15	0.6	0.4062		-0.56	-1.51	-2.35	0.3619		0.19	-1.44	0.18	0.4425		21	24	-4	4
MSMEG1941	moeZ	moeZ		0.38	1.28	0.67		0.19	-1.67	-0.25	0.4011		-0.3	-0.4	-0.51	0.14		0.1	-1.75	-0.27	0.4131		648	468	1320	536
MSMEG1942	conserved hypothetical protein			-0.13	0.08	-0.01		-0.02	0.16	-0.17	0.0232		0.09	0.3	0.08	0.0301		-0.11	0.5	0.11	0.0459		257	176	172	229
MSMEG1943	MGMT family protein			0.8	0.09	4.73		-0.04	2.03	1.96	0.3671		-3.84	-0.51	-2.12	0.4394		1.66	-0.43	0.02	0.2889		45	21	-14	-14
MSMEG1944	hydrolase, alpha-beta hydrolase fold family			0.35	-0.08	2.04		0.62	1.13	7.31	0.1403		0.13	1.35	-0.47	0.4503		5.01	3.71	-1.21	0.1374		65	89	107	-200
MSMEG1946	UvrD-REP helicase domain protein			-0.71	-0.09	0.72		-1.01	-0.35	-1.42	0.0677		2.66	ND	-1.67	ND		ND	-1.13	2.58	ND		94	20	233	3
MSMEG1947	Uncharacterized membrane proteins			-0.31	0.06	-0.73		-0.11	0.04	-0.27	0.1264		-0.49	-0.71	1	0.0446		-0.79	-0.25	0.41	0.0599		408	243	100	234
MSMEG1948	conserved hypothetical protein			-0.17	0.31	0.34		0.07	-0.06	0.04	0.3		-0.05	-0.02	0.85	0.2983		0.77	0.85	-0.45	0.0795		437	426	441	915
MSMEG1949	TrkA-N domain family			0.21	0.33	0.21		-0.18	-0.06	-0.01	0.0777		-0.48	-1.45	0.5	0.0912		-2.71	-0.68	0.57	0.1371		346	409	252	170
MSMEG1950	MutT-nudix family protein			0.14	-0.9	0.21		-0.41	-0.69	-0.01	0.2074		-1.1	-1.85	-0.08	0.1457		-1.57	-1.68	0.04	0.1247		528	508	363	348
MSMEG1951	conserved hypothetical protein			-0.48	0.21	0.19		0.07	0.01	0.04	0.4066		-0.37	0.11	-0.58	0.1501		-1.17	0	-0.32	0.227		235	219	242	226
MSMEG1952	hypothetical protein			-0.54	0.33	ND		-1.91	-2.15	3.16	ND		6.78	-2.02	-2.21	ND		0	3.37	-0.97	ND		47	19	11	-37
MSMEG1953	hypothetical protein			-0.7	0.85	0.28		-0.72	8.77	1.66	0.121		-2.41	-1.47	-1.07	0.1008		0.08	ND	-0.34	ND		-50	-6	0	-10
MSMEG1954	CsbD-like family			0.09	0.07	0.33		-0.14	-0.06	-0.16	0.2786		-1.49	-5.11	1.37	0.0953		-0.07	-0.27	0.07	0.4212		481	634	148	529
MSMEG1955	maebl, putative			-1.39	0.11	-1.17		-0.3	-0.41	0.11	0.0598		-1.82	-2.48	1.97	0.0042		-0.95	-0.94	0.69	0.0318		1377	1229	247	808
MSMEG1956	ATP-dependent DNA helicase PcrA, putative			0.09	0.31	0.26		-0.21	-0.95	-0.19	0.1925		0.06	-0.06	-0.23	0.1482		-2.2	-1.37	1.86	0.0174		464	539	491	222
MSMEG1957	unnamed protein product			-0.9	-0.74	-0.43		0.72	0.24	-1.76	0.0224		4.82	4.08	-7.8	0.0128		-0.35	1.65	-2.11	0.0185		225	267	1923	424
MSMEG1958	ABC transporter, ATP-binding protein, putative			-0.57	0.55	0.27		0.22	0.53	-0.22	0.2404		0.31	-0.54	0.28	0.2119		3.58	0.07	-0.09	0.2592		222	324	135	175
MSMEG1959	conserved hypothetical protein			0.07	-0.89	-0.43		0.49	0.53	0.64	0.0402		-0.28	-0.34	1.76	0.085		-5.15	-1.11	1.14	0.0605		626	160	131	58
MSMEG1960	conserved hypothetical protein			0.42	0.18	0.15		-0.08	0.22	0.14	0.2369		0.05	0.03	-0.21	0.1659		0.22	0.07	-0.22	0.2143		448	504	699	709
MSMEG1961	Uncharacterised protein family (UPF0182) superfamily			0.35	0.25	0.01		0.19	0.07	0.47	0.4359		0.19	-0.13	-0.8	0.319		-0.96	-0.43	1.74	0.106		565	1089	273	460
MSMEG1962	hypothetical protein			-0.19	2.74	0.15		-0.39	-2.22	1.17	0.2596		-1.36	ND	-2.96	ND		-1.01	ND	-0.55	ND		304	66	2281	127
MSMEG1963	hypothetical protein			-0.67	0.21	-0.2		-0.56	-0.75	0.02	0.0775		-1.53	ND	-0.28	ND		ND	-1.81	3.72	ND		299	135	71	84
MSMEG1964	hypothetical protein			0.46	0.17	1		0.06	-0.08	1.8	0.4018		-1.55	0.99	0.11	0.3201		ND	-1.98	3.27	ND		133	114	16	37
MSMEG1965	nikkomycin regulatory protein, putative			-0.9	0.46	-0.42		0.3	0.59	0.87	0.0715		-0.86	-3.59	-1.33	0.0201		8.82	ND	-0.89	ND		23	26	9	-3
MSMEG1966	MmcM			-0.17	0.53	0.12		-0.86	-1.91	-0.78	0.0195		-0.32	-0.66	-3.31	0.1597		2.43	-0.91	1.67	0.0717		83	28	5	2
MSMEG1968	conserved hypothetical protein			-0.83	0.62	0.07		0.06	-1.19	-0.22	0.064		-1.08	-0.53	3.21	0.1103		6.4	-0.66	ND	ND		72	23	44	1
MSMEG1969	transcriptional regulator, TetR family domain protein			-1.09	-0.27	1.21		0.09	1.75	1.73	0.0513		0.56	0.25	-2.42	0.0378		0.68	-0.43	2.39	0.0297		-4	-27	-50	-39
MSMEG1970	oxidoreductase homolog			1.46	1.15	-2.7		0.6	-0.01	-0.06	0.429		-2.43	-1.41	-2.69	0.1513		0.69	ND	0.11	ND		-10	5	22	-50
MSMEG1971	transcriptional regulator, MerR family			0	0.22	-0.38		3.54	14.81	0.95	0.1274		-0.1	0.62	-2.55	0.1656		0.79	5.37	0.09	0.1465		-28	-23	-60	-40
MSMEG1972	sigma-54 dependent transcriptional regulator, putative			0.46	0.39	0.55		0.56	0.76	-0.31	0.3553		-0.34	1.48	-0.45	0.2705		ND	-2.41	-0.9	ND		86	78	8	45
MSMEG1973	blr3677	Bath		-0.13	-0.27	0.28		5.11	-1.92	0.93	0.0917		1.24	0.1	-1.06	0.0514		2.22	-0.57	0.35	0.1231		39	2	-41	-21
MSMEG1974	benzoate dioxygenase, ferredoxin reductase component, putative			0.39	-0.17	0.51		1.03	-2.73	0.89	0.1218		1.41	0.66	-1.23	0.0052		7.29	-0.16	0.42	0.2014		-8	-27	-30	-45
MSMEG1975	blr3679			1.04	ND	1.39		0.79	-0.73	-0.52	ND		ND	0.99	-1.62	ND		2.2	2.14	0.45	ND		3	6	-35	-27
MSMEG1976	blr3679	Bath		-0.2	ND	8.24		ND	-2.53	3.57	ND		-2.67	1.13	-1.07	ND		ND	-1.74	-0.88	ND		20	1	-31	-15
MSMEG1977	blr3680			1.98	-0.01	-3.82		ND	-5.21	1.66	ND		0.72	0.02	-4.94	0.2543		ND	ND	-1.04	ND		45	-2	-53	-63
MSMEG1978	Amidohydrolase family superfamily			1.07	1.53	4.72		ND	-0.9	0.67	ND		-2.79	ND	-0.19	ND		ND	-1.55	0.78	ND		-49	2	12	11
MSMEG1979	Domain of unknown function domain protein			ND	-0.44	-0.1		-0.92	-0.68	0.64	ND		-0.37	-0.16	-0.54	ND		2.26	ND	-0.24	ND		86	21	-26	-15
MSMEG1980	alcohol dehydrogenase, zinc-containing, putative			-0.47	0.23	-0.35		-0.54	-0.04	ND	ND		0.91	1.69	-1.55	0.0051		1.26	-2.58	0.26	0.0459		113	67	-10	-12
MSMEG1981	chaperonin cpn60			-0.09	-0.31	-0.34		0.1	0.07	0.25	0.0404		-0.48	-3.53	-1.91	0.0717		-4.27	-1.1	4.43	0.0399		179	184	57	57
MSMEG1982	Uncharacterized ACR, YneC family COG1359 subfamily			0.54	-0.01	-0.15		-0.47	-0.22	0.48	0.1633		-0.83	ND	-3.62	ND		ND	-2.67	3.64	ND		97	70	37	3
MSMEG1983	monooxygenase, FAD-binding			0	-0.25	0.13		0.08	-0.27	0.12	0.176		-0.57	-0.67	0.03	0.1298		-0.22	-0.21	-0.03	0.1754		601	506	374	526
MSMEG1984	conserved hypothetical protein			0.13	0.52	0.27		-0.15	-0.01	0.16	0.1733		0.09	-0.47	0.8	0.2647		-1.79	0.3	-0.06	0.2888		431	558	338	535
MSMEG1985	AMP-binding domain protein			0.03	-0.13	-0.25		0.59	1.34	-0.1	0.0738		0.5	4.01	-1.64	0.09		0.64	0.5	0	0.0277		109	167	41	58
MSMEG1986	major facilitator family transporter			-0.11	0.2	0.76		-1.36	0.16	-3.44	0.1122		0.99	9	-1.75	0.1477		ND	1.05	-0.2	ND		14	20	-18	-6
MSMEG1987	epoxide hydrolase-related protein			-0.19	0.54	0.9		1.14	-0.16	0.96	0.2905		-2.72	-2.29	0.12	0.1786		0.23	0.2	-0.81	0.4894		-58	-3	2	-37
MSMEG1988	transcriptional regulator, LysR family			-0.4	0.03	-0.28		0.75	0.44	-0.6	0.0322		0.03	1.48	-0.2	0.0706		ND	0.18	2.76	ND		94	68	45	0
MSMEG1989	tartrate dehydrogenase			-0.94	-0.39	7.52		1.5	0.83	-0.34	0.3678		2.14	-0.18	-1.44	0.397		0.95	-0.56	-0.38	0.3332		37	40	28	16
MSMEG1990	hypothetical protein			-0.23	-0.23	1.01		0.33	0.16	0.07	0.4969		-0.41	-0.07	-0.27	0.4434		-2.4	1.02	-0.14	0.2147		94	121	56	142
MSMEG1991	conserved hypothetical protein			-0.03	-0.2	0.72		-1.53	0.41	-0.34	0.1985		0.45	-1.31	-2.41	0.0416		-0.18	2.19	-1.7	0.101		-10	-1	-8	-19
MSMEG1992	acyl-CoA dehydrogenase	acd-9		-0.69	-1.16	-0.69		-0.15	0.72	0.24	0.034		0.67	1.03	-2.21	0.0203		2.72	-4.59	-0.45	0.0615		60	48	20	-12
MSMEG1993	CAIB-BAIF family protein	caiB-2		-0.45	1.56	0.22		-0.28	0.1	1.3	0.4476		0.21	-1.27	-4.26	0.1902		ND	1.02	-0.09	ND		-8	47	15	53
MSMEG1994	conserved hypothetical protein			0.04	-0.13	0.24		4.85	0.15	7.71	0.0923		0.2	5.97	-1.75	0.1432		2.52	-0.22	-0.15	0.1844		53	17	44	5
MSMEG1995	citE	citE		-0.01	2.45	-1.66		0.86	-0.29	0.5	0.4214		-1.42	-0.63	0.36	0.3481		9.57	0.81	-0.04	0.218		16	-7	-5	-8
MSMEG1996	transcriptional regulator, putative			-1.22	-0.15	-0.58		0.33	0.29	-0.63	0.0418		0.23	1.05	0.01	0.0257		-1.52	0.32	0.02	0.114		345	284	215	188
MSMEG1997	putative N5, N10-methylenetetrahydromethanopterin reductase-related protein			-0.07	0.24	0.26		0.63	0.45	-0.55	0.0553		-0.06	0.94	-0.38	0.1202		-0.56	0.4	-0.27	0.1465		536	275	126	210
MSMEG1998	N-acyl-D-glutamate amidohydrolase			0.14	-0.3	0.31		1.7	1.57	-2.57	0.0057		1.37	1.71	-1.06	0.0346		1.15	2.03	-2.11	0.0234		99	50	92	104
MSMEG1999	ephC	ephC		0.6	1.1	1.06		0.39	0.29	0.04	0.0546		-0.11	0.25	-0.66	0.0256		1.25	0.69	-0.38	0.3747		312	418	507	762
MSMEG2000	hypothetical protein			-0.59	-0.1	0.08		1.15	1.63	-1.56	0.0012		1.88	2.52	-1.72	0.009		-0.27	1.72	-0.96	0.0319		406	1339	554	869
MSMEG2001	major facilitator family transporter CC0814 [imported], interruption-C			-0.17	0.51	-0.07		2.25	0.8	3.79	0.0843		-1.63	-2.41	-3.33	0.0224		0.04	2.67	13.53	0.1653		-25	-15	-10	-17
MSMEG2004	major facilitator family transporter CC0814 [imported], interruption-N			1.78	0.48	1.62		0.32	0.75	0.39	0.1379		-0.67	1.29	-1.75	0.4652		1.44	0.46	0.01	0.1533		58	70	71	142
MSMEG2005	4-hydroxyphenylpyruvate dioxygenase, putative			0.28	-0.01	0.87		-0.32	0.05	-0.4	0.2788		0.18	ND	-3.65	ND		0.45	0.26	-0.46	0.4861		28	23	17	27
MSMEG2006	glyoxalase family protein, putative			-1.69	1.21	-1.05		-0.01	0.1	0.17	0.28		4.66	-1.51	-3.8	0.0848		0.53	0.91	-0.58	0.1299		72	48	12	76
MSMEG2007	fumarylacetoacetate hydrolase family protein	putative		-1.23	0.61	-1.2		-0.41	-0.41	0.9	0.1178		0.05	-1.15	-0.72	0.0449		ND	-0.47	0.89	ND		310	190	89	148
MSMEG2008	hypothetical protein			-0.3	3.33	0.37		1.24	2.98	3.95	0.1483		-2.16	0.95	-0.92	0.448		2.88	0.95	0.3	0.4477		-27	-58	-52	46
MSMEG2009	transcriptional regulator, GntR family			0.05	1.07	0.76		0.04	-0.04	0.26	0.1121		-0.07	-0.09	0.06	0.101		-1.9	0.41	0.05	0.4344		194	232	92	225
MSMEG2010	conserved hypothetical protein			0.49	0	0.89		0.85	1.25	-0.25	0.3097		0.04	1.27	0.02	0.4913		-0.98	2.22	0.64	0.19		112	260	174	77
MSMEG2011	transcriptional regulator, LacI family, putative			-0.69	0.24	-0.12		-0.1	-1.35	2.74	0.0669		-0.29	0	-3.62	0.1659		3.94	0.05	-0.2	0.2048		22	17	-23	-44
MSMEG2012	histidinol dehydrogenase	hisD		-0.33	-0.6	-0.21		0.5	-1.88	0.3	0.0866		1.81	-1.58	-3.66	0.0204		0.43	-0.07	-2.05	0.0699		-13	16	-6	12
MSMEG2013	oxidoreductase, short chain dehydrogenase-reductase family			-1.03	0.7	0.34		-1.61	ND	2.51	ND		-1.18	-2.87	-3.42	0.007		0.26	ND	-2.77	ND		-49	5	0	2
MSMEG2014	spermidine-putrescine ABC transporter, ATP-binding protein			0.24	1.16	0.19		8.49	-0.2	3.45	0.1585		1.41	3.14	0.43	0.0772		ND	ND	-0.16	ND		-29	7	128	-313
MSMEG2015	NifC-like ABC-type porter			0.04	-0.26	0.16		0.67	0.45	-1.87	0.0498		1.18	0.55	-1.62	0.0131		0.96	-1.45	-0.65	0.0507		131	73	157	-35
MSMEG2016	molybdenum ABC transporter, periplasmic molybdate-binding protein	modA		-0.27	-1.53	0.16		0.6	0.5	-4.26	0.0664		1.23	4.94	0.02	0.1597		ND	-1.97	0.77	ND		168	88	226	37
MSMEG2017	putative substrate-binding protein			-0.88	-0.09	-0.46		0.23	0.06	-2.39	0.1132		1.71	-0.24	-0.6	0.0928		2.8	-0.89	-0.07	0.1103		193	196	120	44
MSMEG2018	oxidoreductase, short chain dehydrogenase-reductase family			0.52	0.42	0.23		-0.35	-2.36	-1.35	0.1287		-0.29	-3.21	-2.74	0.1111		ND	-3.64	0.51	ND		120	53	351	34
MSMEG2019	cytochrome p450 107b1	pksS		0.78	2.26	0.11		0.81	-0.76	0.76	0.3541		-0.1	-0.43	-1.32	0.3354		1.03	1	0.59	0.3867		-72	-19	-110	-55
MSMEG2020	P450 heme-thiolate protein, putative			-0.4	0.7	0.11		0.89	0.82	0.54	0.1091		-0.88	1.98	ND	ND		4.82	2.18	2.93	0.0505		-61	-19	-12	-40
MSMEG2021	hypothetical protein			0.63	0.23	1.25		2.46	1.61	1.45	0.0723		-2.63	-4.24	ND	ND		-1.4	3.02	ND	ND		-43	11	-2	-33
MSMEG2022	conserved membrane protein ML1213 [imported]			-0.07	-0.67	0.15		0.11	-0.18	-0.1	0.1765		0.03	-0.57	0.01	0.2238		-1.96	-1.16	-0.36	0.0716		166	97	145	62
MSMEG2023	gluconate permease, putative			-0.81	-1.02	0.09		-0.1	0.23	1.76	0.0144		-1.52	-1.64	-0.28	0.0781		1.2	0.73	-0.16	0.085		159	103	94	190
MSMEG2024	CAIB-BAIF family protein			0.06	1.86	-0.69		-1.66	0.89	-0.23	0.2856		-0.79	1.17	-2.39	0.2229		ND	-1.92	0.1	ND		36	26	-1	44
MSMEG2025	bll6364			-0.81	0.33	0.95		-0.75	0.35	6.01	0.1382		0.6	-0.6	-2.03	0.0568		2.05	11.15	-0.44	0.1607		61	15	-17	-11
MSMEG2027	transcriptional regulator, putative			-0.62	2.01	-0.37		0.06	-0.5	-0.84	0.4489		0.59	-2.72	-2.71	0.0735		-4.8	-0.28	-0.56	0.2688		146	113	55	78
MSMEG2028	oxidoreductase, short-chain dehydrogenase-reductase family			0.23	-0.11	0		0.04	0.1	0.03	0.4472		-0.03	0.14	0.15	0.3436		0.44	-0.02	-0.31	0.0276		497	372	545	537
MSMEG2029	conserved hypothetical protein			0.05	3.65	0.26		1.97	1.69	0.71	0.4573		-0.28	2.51	-3.75	0.2975		ND	0.62	-0.29	ND		14	-27	-179	-40
MSMEG2030	major facilitator family transporter			-0.66	-1.18	4.27		-0.27	-0.86	1.37	0.4955		-2.09	-3.14	-2.69	0.2043		0.17	-1.78	-1.7	0.4124		15	21	5	13
MSMEG2031	PROBABLE DEHYDROGENASE OXIDOREDUCTASE PROTEIN			-0.32	0.41	0.88		-0.83	-1.87	-0.32	0.1954		-2.12	-3.14	-4.59	0.0083		11.11	ND	6.12	ND		-29	1	9	0
MSMEG2032	transcriptional regulator, TetR family			-0.09	ND	-0.08		0.36	0.02	-0.58	ND		-0.04	0.39	0.09	ND		-0.49	0.49	-1.18	ND		63	34	-3	19
MSMEG2033	conserved hypothetical protein TIGR00044, putative			-0.35	0.29	0.35		1.64	-0.23	-1.43	0.1162		0.46	0.72	-0.03	0.2253		-1.23	0.7	-0.94	0.0706		145	56	70	54
MSMEG2034	fadB4	fadB4		1.68	0.05	0.44		1.26	1.25	0.1	0.4035		-0.39	-1.06	0.49	0.4595		ND	-0.19	1.82	ND		238	193	83	79
MSMEG2035	benzyl alcohol dehydrogenase BH2011 [imported]	adhE		0.18	0.8	0.27		4.76	-1.92	1.13	0.105		-0.42	-1.3	-3.77	0.1546		4.68	-1.26	-0.03	0.1995		278	346	-703	1295
MSMEG2036	hydrolase, alpha-beta hydrolase fold family	est-1		-0.7	1.19	-0.22		0.44	-1.52	-0.22	0.0644		-1.12	-2.31	-4.17	0.0665		0.21	-3.4	-1.33	0.0266		19	33	-10	38
MSMEG2037	amine oxidase, flavin-containing, putative			-0.26	0.43	0.31		0.5	0.75	1.32	0.0365		-0.73	-1.71	-1.47	0.0028		ND	-0.35	1.22	ND		147	75	54	47
MSMEG2038	N5,N10-methylenetetrahydromethanopterin reductase, putative			0.4	-0.17	0.84		-0.08	-0.4	-0.09	0.3563		-0.93	-3.5	1.12	0.1521		-1.93	-0.62	0.93	0.0972		251	201	124	148
MSMEG2039	monooxygenase, flavin-binding family			-0.13	0.84	0.37		-0.06	0.32	-0.09	0.2129		-0.55	-2.97	1.12	0.0641		ND	-0.08	0.66	ND		288	309	129	247
MSMEG2040	transcriptional regulator, araC family domain protein			-0.15	0.99	-0.23		1.01	1.22	0.35	0.0681		-0.66	-2.66	-0.38	0.0439		16.87	0.47	1.35	0.1949		7	65	9	-71
MSMEG2041	hypothetical protein			1.09	0.06	0.77		1.25	-0.32	-1.31	0.0514		-3.14	-2.26	-2.75	0.0005		-0.13	3.92	-1.82	0.2226		-53	4	1	-59
MSMEG2042	conserved hypothetical protein			0.52	0.29	0.39		-0.64	-0.31	0.12	0.3659		-1.32	ND	1.73	ND		-2.19	0.05	-0.03	0.3217		197	129	71	145
MSMEG2043	conserved hypothetical protein			1.35	1.09	0.6		0.16	-0.54	0.96	0.2073		-4.57	-2.33	-3.41	0.0284		ND	-2.11	1.82	ND		76	57	5	33
MSMEG2044	transcriptional regulator, TetR family			-0.42	-0.41	-0.41		0.25	2.64	0.17	0.1096		-0.77	-1.76	-2.59	0.0281		1.62	0.64	-0.1	0.0577		17	-20	-40	-107
MSMEG2045	major facilitator family transporter			0.03	0.31	0.43		0.24	0.26	-0.03	0.3471		0.08	0.8	-0.02	0.4413		-0.2	0.38	-0.07	0.4117		234	314	229	295
MSMEG2046	xenobiotic compound monooxygenase, DszA family			0.24	0.3	0.22		0.14	0.38	0.11	0.2812		-0.21	0.44	-0.22	0.3001		-0.52	0.13	0.01	0.4313		312	440	267	364
MSMEG2047	COG2120:Uncharacterized proteins, LmbE homologs			-0.33	-0.29	0.02		0.13	-0.13	-0.54	0.0017		-1.06	-5.45	0.95	0.111		-3.59	-1.21	2.09	0.038		320	346	97	79
MSMEG2048	alcohol dehydrogenase class III [imported]			0.68	0.18	0.52		0.19	0.54	0.09	0.2862		-0.43	0.5	0.16	0.3434		0.32	-0.16	-0.01	0.0901		607	688	1131	822
MSMEG2049	echA16	echA16		0.11	0.17	-0.31		1.67	0.46	-5.11	0.1281		-4.28	-0.61	-2.26	0.0783		1.22	-0.29	-0.79	0.0703		40	32	-2	-9
MSMEG2050	transcriptional regulator, TetR family domain protein			-0.78	1.88	0.83		1.2	0	ND	ND		-2.25	-1.72	-1.22	0.1924		0.74	ND	0.39	ND		9	32	-3	3
MSMEG2051	NADH-quinone oxidoreductase, N subunit	nuoN		1.45	0.66	2.43		-0.45	-0.74	1.83	0.1244		ND	ND	-3.62	ND		ND	-7.27	0.05	ND		71	57	-3	-9
MSMEG2052	NADH-quinone oxidoreductase, M subunit	nuoM		0.31	0.34	0.45		-0.71	-1.46	0.55	0.109		1.74	-0.25	-3.36	0.1217		3.38	-2.58	1.57	0.0315		109	52	-30	-15
MSMEG2053	NADH-quinone oxidoreductase, L subunit	nuoL		1.81	0.6	ND		-0.87	-0.59	1.02	ND		-2.25	0.84	2.54	ND		0.71	-3.1	1.43	ND		54	55	-5	-8
MSMEG2054	NADH dehydrogenase I, K subunit	nuoK		0.7	0.21	1.17		-1.28	-0.58	5.47	0.1518		-3.79	1.84	2.32	0.0393		ND	-2.63	3.68	ND		143	49	-7	10
MSMEG2055	nuoJ	nuoJ		1.03	1.17	1.19		-1.39	-0.26	0.78	0.2399		-5.76	1.12	-2.32	0.1557		9.02	-1.93	-1.05	0.1904		17	25	-20	-15
MSMEG2056	NADH-quinone oxidoreductase, I subunit	nuoI		0.82	-0.39	0.62		-2.4	-3.99	-0.02	0.1696		ND	ND	-2.32	ND		-0.28	ND	ND	ND		95	20	9	-34
MSMEG2057	NADH-quinone oxidoreductase, H subunit	nuoH		2.49	1.44	ND		-1.06	-1.23	4.83	ND		-4.62	15.28	0.77	ND		ND	ND	ND	ND		113	31	1	-48
MSMEG2058	NADH-quinone oxidoreductase, G subunit	nuoG		0.24	0.4	-1.02		-1.58	-2.43	3.68	0.0597		ND	ND	2.79	ND		ND	-0.21	1.73	ND		20	8	33	79
MSMEG2059	NADH-quinone oxidoreductase, F subunit	nuoF		-0.14	-0.04	-0.27		-0.07	-0.35	2.09	0.1457		13.69	-1.84	-2.02	0.1326		5.8	ND	2.91	ND		180	66	6	-10
MSMEG2060	NADH dehydrogenase I, E subunit	nuoE		0.35	-1.43	-1.25		-2.34	-2.22	-0.28	0.0329		1.75	ND	-1.63	ND		ND	ND	ND	ND		105	26	-10	-65
MSMEG2061	NADH-quinone oxidoreducatase, D subunit	nuoD		1.72	0.11	3.12		-5.58	-0.62	-0.21	0.4134		-0.35	-1.36	-2.73	0.4222		1.01	ND	ND	ND		51	7	-5	-27
MSMEG2062	NADH dehydrogenase I, C subunit	nuoC		-1.04	-0.84	0.42		8.71	-0.01	4.51	0.1002		ND	1.2	-0.39	ND		0.36	-2.57	-2.97	0.0259		96	15	24	0
MSMEG2063	NADH-quinone oxidoreductase, B subunit	nuoB		-0.04	0.37	1.33		14.89	-2.03	7.45	0.0959		-3.42	-1.58	7.31	0.0616		0.17	-0.35	-0.73	0.3139		12	2	-3	53
MSMEG2064	NADH dehydrogenase I, A subunit	nuoA		-0.16	0.89	-0.39		ND	0.3	0.57	ND		-2.79	-1.54	-2.22	0.0511		-0.07	ND	ND	ND		33	-12	-10	-26
MSMEG2065	conserved hypothetical protein			0.04	0.12	0.51		0.09	0.67	0.13	0.4073		-0.55	-0.87	1.32	0.0087		0.17	-2.24	3.06	0.0825		189	251	38	18
MSMEG2066	YceI like family superfamily			-0.04	-0.44	0.05		0.06	0.14	0.08	0.1531		0.44	-3.3	-1.12	0.1104		ND	-0.41	0.24	ND		124	94	18	69
MSMEG2067	hypothetical protein			0.07	0.86	-0.62		4.33	0.89	0.72	0.1357		-1.88	-0.43	-3.36	0.1479		1.93	0.59	-0.24	0.1578		-23	-33	-21	-90
MSMEG2068	conserved hypothetical protein			-0.54	1.43	0.93		0.6	0.47	3.71	0.23		-1.31	5.29	0.97	0.1124		16.87	-1.56	0.14	0.2227		-19	18	-2	14
MSMEG2069	hypothetical protein			0.29	0.32	0.12		-0.09	0.04	0.62	0.4905		-0.68	-6.87	-0.34	0.1851		-3.3	-1.86	3.23	0.0187		209	197	20	32
MSMEG2070	hypothetical protein			-1.95	1.38	1.41		0.17	-0.01	1.99	0.3523		2.07	-0.11	0.08	0.4077		-0.05	1.41	-1.63	0.1772		-30	10	-5	-43
MSMEG2071	phosphotransferase enzyme family protein			0.5	0.28	-0.03		-0.09	-0.04	0.66	0.4851		-1.19	-1.26	1.04	0.0079		-3.09	-0.59	0.07	0.1686		149	131	68	73
MSMEG2073	transcriptional regulator, TetR family domain protein			-0.08	0	0.55		-0.41	-0.07	0.45	0.2356		-1.32	-2.94	0.86	0.0899		ND	-3.52	2.37	ND		159	76	70	-6
MSMEG2074	hypothetical protein			-1.15	3.06	0.53		0.5	-0.09	0.56	0.3901		-3.11	-0.57	ND	ND		2.85	0.07	-4.66	0.2712		8	10	4	-1
MSMEG2075	CAIB-BAIF family protein			0.13	-0.19	0.28		-0.35	-0.37	-0.01	0.2817		-1.63	-3.42	0.06	0.1396		-2.78	-1.52	-0.05	0.1234		216	158	93	123
MSMEG2076	conserved hypothetical protein			0.19	0.03	-0.26		-0.07	-0.17	1.52	0.2116		-1.26	-3.71	2.67	0.0404		-4.54	-0.4	0.78	0.1294		497	157	49	111
MSMEG2077	putative oxidoreductase			-0.09	-0.95	0.17		-0.35	-0.35	0	0.1723		-1.93	-4.5	0.69	0.1047		-5.99	-2.44	0.54	0.0926		190	147	52	58
MSMEG2078	Uncharacterised protein family (UPF0157) superfamily			0.47	-0.48	0.21		0.02	-0.65	-2.14	0.1698		-0.01	-0.69	-1.57	0.1773		1.84	5.01	1.5	0.0946		75	26	22	-3
MSMEG2079	conserved hypothetical protein			-1.92	-0.71	-0.33		0.57	-2.09	0.74	0.0288		3.11	3.04	ND	ND		1.3	-1.01	4.47	0.0337		24	-5	-33	2
MSMEG2080	esterase, putative, antigen 85-B			1.31	0.98	0.03		0.11	0.02	0.68	0.2397		-0.4	-0.94	1.67	0.396		-0.29	-0.32	1.34	0.4397		3198	2129	1931	2359
MSMEG2082	fadE23	fadE23		0.55	0.68	0.42		0.09	-0.11	0.06	0.0087		0.34	-0.07	-0.4	0.122		-0.05	0.05	-0.12	0.0194		798	1221	931	1195
MSMEG2083	fadE24	fadE24		0.07	0	0.11		0.09	0.01	0.26	0.1534		0.12	0.1	-0.29	0.0536		0.27	1.06	-0.86	0.0576		1167	1224	1819	3091
MSMEG2084	inositol monophosphatase family protein			0.54	0.63	1.42		0.24	0.46	-2.13	0.4095		1.01	1.13	-0.38	0.4823		ND	-2.91	2.91	ND		229	113	205	43
MSMEG2085	conserved hypothetical protein			0.14	0.31	0.18		0.05	0.17	-0.14	0.0463		-0.01	0.72	-0.02	0.427		1.04	0.58	-0.12	0.1618		352	410	535	676
MSMEG2086	ferredoxin-ferredoxin--NADP reductase, putative			0.52	0.94	0.65		0.11	0.05	0.46	0.067		-0.71	-0.43	-1.12	0.4415		-6.1	-2.46	2.32	0.0794		225	213	147	35
MSMEG2087	ferredoxin-ferredoxin--NADP reductase, putative			0.08	0.39	0.19		-0.16	0.06	0.09	0.2081		-1.16	-3.61	1.22	0.0667		ND	-2.77	2.18	ND		240	219	65	53
MSMEG2088	peptide chain release factor 2	prfB		-1.1	0.1	-0.26		-0.7	-0.79	0.15	0.0755		-0.58	-0.58	0.12	0.0897		-1.33	-1.19	0.39	0.0608		1338	557	497	385
MSMEG2089	hypothetical protein			1	0.2	1.35		-0.03	0.03	0.46	0.058		0.25	-0.17	-0.05	0.1006		0.2	-0.41	0.27	0.1455		5241	9672	9086	5403
MSMEG2090	ftsE	ftsE		-0.19	-0.18	-0.04		0.12	0.22	0.19	0.0134		0.44	-1.81	-1.02	0.0467		ND	-0.62	5.61	ND		398	329	95	125
MSMEG2091	ftsE protein, putative			0.16	0.66	-0.15		-0.01	0.32	0.88	0.3584		0.05	-2.5	-0.33	0.1658		-2	0.09	0.3	0.2485		150	83	75	94
MSMEG2092	hypothetical protein			-0.19	2.05	-0.86		1.11	-1.71	1.41	0.1465		-4.47	ND	-3.71	ND		3.62	6.4	-0.38	0.0413		14	-13	209	-120
MSMEG2093	D-aminopeptidase putative			0.34	0.2	0.21		-0.3	-0.56	-0.03	0.4065		0.02	0.15	0.05	0.0747		0.06	0.27	-0.26	0.3368		399	353	578	571
MSMEG2095	bll7952			0.01	2.1	0.07		2.02	-0.14	1.6	0.3575		0.89	-0.8	-1.49	0.365		1	ND	0.75	ND		-16	1	-28	-19
MSMEG2096	serine esterase, cutinase family			-0.11	1.89	-0.55		0.49	0.91	1.06	0.3203		-0.09	-0.15	1.12	0.4854		-0.33	-0.84	2.8	0.2768		528	107	64	25
MSMEG2097	membrane protein, putative			0.48	-0.51	0.35		-1.48	-0.69	0.46	0.0745		-0.96	1.69	-1.36	0.0689		ND	-0.93	-0.39	ND		130	33	67	38
MSMEG2098	acyl-coenzyme a:6-aminopenicillanic-acid-acyltransferase precursor, putative			0.97	0.01	0.79		-1.94	-0.49	1.88	0.0229		-5	ND	1.31	ND		-0.97	-1.52	0.18	0.3405		117	43	10	64
MSMEG2099	2-hydroxyhepta-2,4-diene-1,7-dioate isomerase	hpcE-1		-1.41	-0.42	0.01		-2.25	-1.59	5.95	0.0386		ND	ND	8	ND		ND	ND	1.15	ND		35	27	7	-4
MSMEG2100	sulfonate ABC transporter, periplasmic sulfonate-binding protein, putative			0.5	3.84	0.58		-1.1	-0.45	2.05	0.3982		-6.14	ND	1.24	ND		ND	0.92	0.9	ND		113	-5	8	84
MSMEG2101	Acetylornithine deacetylase, putative			0.65	0.48	0.16		-0.95	-0.87	4.73	0.1693		-5.39	-1.81	-0.64	0.1177		ND	-1.09	1.04	ND		33	29	-1	42
MSMEG2102	taurine ABC transporter, permease protein	b0367		0.65	-0.29	-0.13		5.86	-0.17	0.29	0.1645		0.61	-0.29	-1.24	0.13		0.57	ND	-0.34	ND		6	6	-31	-32
MSMEG2103	nitrate ABC transporter, ATP-binding protein, putative			0.39	-0.21	0.24		2.78	-1.13	0.04	0.1295		0.8	0.6	-2.9	0.1021		0.81	-1.14	ND	ND		68	4	-59	-19
MSMEG2104	N5,N10-methylenetetrahydromethanopterin reductase, putative			-0.25	0.18	0.05		-1.36	-1.71	0.19	0.0745		ND	3.45	-1.95	ND		9.39	-4.98	0.37	0.1045		91	26	-7	-17
MSMEG2105	transcription regulator, GntR family [imported], putative			0.02	-0.3	-0.07		-0.95	-0.99	1.31	0.0064		-3.66	0.35	2.28	0.0625		1.84	-3.42	2.78	0.0182		200	68	5	1
MSMEG2106	ATP-dependent DNA ligase			-0.38	-1.27	-1.13		0.64	1.45	2.97	0.0497		-2.31	-1.39	-2.12	0.0022		0.71	5	0.29	0.1115		48	39	21	0
MSMEG2107	conserved hypothetical protein			0.8	1	0.65		-0.12	-0.09	-0.97	0.1916		-2.14	-1.54	1.02	0.064		-0.58	-0.3	-0.57	0.1078		490	572	242	3379
MSMEG2108	putative tetR-family transcriptional regulator	fragment		-0.89	-0.26	0.05		1.45	0.6	0.31	0.1024		0.25	-0.92	-0.15	0.075		ND	-0.83	0.24	ND		168	85	52	50
MSMEG2109	hypothetical protein			-1.79	2.06	5.19		7.33	0.01	1.3	0.4094		-2.91	ND	-1.21	ND		-2.29	-0.17	-0.7	0.3955		-5	-6	0	-13
MSMEG2110	hypothetical protein			-1.55	-0.95	1.09		1.85	0.55	5.29	0.0317		-2	ND	-0.51	ND		ND	-0.27	-0.12	ND		22	12	-1	-10
MSMEG2112	hypothetical protein			-0.49	1.42	-0.25		-0.17	-1.47	0.26	0.0782		-2.12	-1.29	-3.5	0.1066		3.58	-2.16	-0.6	0.1134		72	18	7	8
MSMEG2113	conserved hypothetical protein			0	0.61	0.31		0.58	0.75	0.44	0.0991		-0.01	0.92	-0.21	0.3067		0.22	1.54	-0.08	0.2308		228	108	158	166
MSMEG2114	chorismate mutase, putative, putative			0.55	0.38	0.42		0.62	0.62	0.33	0.2532		0.85	0.97	0.39	0.1284		1.4	2.05	-0.76	0.067		184	308	273	591
MSMEG2115	putative secreted protein			-0.39	-0.39	-0.03		-0.05	-0.49	-0.52	0.0221		-1.22	-1.99	-0.61	0.0462		-2.03	0.37	-0.81	0.0656		399	435	183	556
MSMEG2116	conserved hypothetical protein			-0.38	0.2	0.13		0.01	-0.05	0.05	0.4		-0.55	-0.91	0.56	0.0207		-0.03	-0.62	0.57	0.0003		374	366	219	422
MSMEG2117	hypothetical protein			-0.32	-0.54	-0.63		-0.81	-0.07	1.03	0.0327		1.54	0.45	-4.42	0.0834		1.72	ND	-1.23	ND		70	14	-44	-13
MSMEG2118	hypothetical protein			0.23	-0.44	0.39		-1.24	-0.87	0.29	0.1127		-1.53	-2.95	-3.05	0.0285		ND	ND	-0.25	ND		90	37	50	-36
MSMEG2119	Phosphotransferase system IIC components, glucose-maltose-N-acetylglucosamine-specific			0.67	-1.75	0.44		0.68	0.52	0.5	0.2022		-0.98	-1.22	1.41	0.1097		-1.06	0.49	0.28	0.1875		429	449	34	14
MSMEG2120	PTS system, IIABC components	EC2.7.1.69		-0.09	-0.11	0.03		-0.12	0.05	0	0.125		-0.41	-1.39	-0.08	0.1266		-0.76	-0.09	-0.01	0.1601		411	493	235	391
MSMEG2121	glucosamine-6-phosphate isomerase	nagB		0.44	0.68	0.39		0.13	0.55	0.04	0.0328		0.31	-0.66	0.03	0.113		ND	0.12	0.4	ND		239	293	72	196
MSMEG2122	N-acetylglucosamine-6-phosphate deacetylase	nagA		0.11	-0.49	0.83		-0.06	0	0.17	0.4259		0.07	-1.24	0.45	0.2866		ND	-1.32	1.47	ND		337	317	181	153
MSMEG2123	transcriptional regulator, LuxR family domain protein			1.59	-0.46	0.64		0.13	-0.42	2.07	0.389		-0.63	0.3	0.16	0.3503		ND	-0.24	-2.73	ND		44	31	-14	-12
MSMEG2124	phosphoenolpyruvate-protein phosphotransferase,EI-HPr-EIIA components			1.5	-1.12	7.92		-0.17	-0.39	0.04	0.2264		-0.61	ND	-1.38	ND		0.07	-0.2	-0.23	0.2161		78	88	27	77
MSMEG2125	dihydroxyacetone kinase family protein			1.37	0.1	2.38		0.04	-0.04	0.35	0.0933		0.01	-2.34	1.03	0.4539		-0.76	0.47	0.04	0.1958		169	133	88	200
MSMEG2126	dihydroxyacetone kinase family protein			-0.73	-0.2	-0.47		0.07	-0.15	-0.46	0.0286		-0.81	-1.42	1.15	0.0001		-0.34	0.49	0.19	0.0127		269	147	115	181
MSMEG2127	glycerol uptake facilitator, MIP channel	glpF		-1.46	-0.57	-1.48		-2.75	-0.28	0.89	0.0629		-1.57	-1.43	2.94	0.0231		ND	-1.38	2.74	ND		136	38	-10	28
MSMEG2128	transcriptional regulator, IclR family, putative			0.07	15.18	-0.11		1.29	1.36	-0.16	0.2435		2.83	2.01	-1.58	0.3143		0.81	-1.93	6.85	0.393		75	123	111	17
MSMEG2129	hypothetical protein			1.63	1.22	1.23		0.79	-0.94	ND	ND		-1.3	0.89	-2.04	0.4517		ND	0.86	3.88	ND		-17	21	-15	-21
MSMEG2130	hypothetical protein			0.09	1.24	1.11		-0.2	0.43	0.03	0.1195		-1.72	1.73	-0.18	0.3218		0.84	-0.05	ND	ND		85	50	31	19
MSMEG2131	Protein of unknown function, DUF488 superfamily			0.44	-0.31	0.63		-0.17	0.06	-0.99	0.2767		0.66	1.37	-1.56	0.0773		0.36	-0.57	-0.88	0.1708		102	57	65	48
MSMEG2132	siderophore biosynthesis protein, putative			0.74	4.76	0.25		1.4	1.83	-2.13	0.4685		1.07	2.7	-2.8	0.4283		0.53	-1.43	-3.04	0.4502		124	194	683	169
MSMEG2133	fadE13, putative			0.3	-0.71	-0.05		1.91	2.2	-1.66	0.019		4.93	4.61	-7.97	0.0143		4.89	4.98	-4.28	0.0036		162	896	3488	6011
MSMEG2134	AMP-binding family protein	fadD33		0.95	0.35	1.52		1.97	2.1	-1.15	0.1624		4.56	4.14	-4.42	0.0031		4.87	4.22	-3.48	0.0185		175	562	3504	3121
MSMEG2135	acyl carrier protein Acp			0.97	0.04	3.64		2.13	1.68	-3.65	0.0965		6.16	5.4	-4.36	0.066		4.74	4.36	-5.09	0.0342		130	650	4996	3292
MSMEG2136	Uncharacterized ACR, COG1993 subfamily, putative			1.21	-0.08	0.34		-0.09	0.13	-0.72	0.3707		-0.54	-0.13	-1.87	0.316		-0.6	1.32	0.16	0.3848		75	45	14	50
MSMEG2137	crcB protein	crcB		1.42	-0.19	0.02		0.74	0.61	-0.19	0.4227		5.25	-1.11	-1.41	0.0601		2.26	0.02	-0.11	0.1221		74	67	23	30
MSMEG2138	crcB protein [imported]			0.26	-0.01	0.68		0.45	0.76	0.22	0.3426		2.43	-0.01	-3.18	0.0907		0.01	-3.68	1.66	0.1669		84	139	26	2
MSMEG2140	multidrug resistance protein, putative			0.1	-0.25	-0.14		0.01	0.03	-0.06	0.19		-0.32	0.05	-0.25	0.0127		-1.55	-0.61	-0.09	0.069		404	354	244	253
MSMEG2142	hypothetical protein			-0.07	-1.29	-0.09		1.63	-0.37	1.96	0.0023		0.46	-0.5	-3.6	0.0806		5.16	1.56	-0.84	0.0685		-15	-17	-19	-30
MSMEG2143	Fic protein family family			-0.43	3.92	-0.53		-0.3	6.78	-0.08	0.0982		1.29	0.43	-2.24	0.4403		4.61	0.79	1.59	0.3158		-20	9	-38	-22
MSMEG2144	gp36			-0.06	3.41	0.07		-1.97	0.14	1.14	0.4876		-1.11	-0.15	-1.58	0.455		11.69	-0.54	3.49	0.2175		120	24	83	68
MSMEG2145	hypothetical protein			0.45	0.49	0.05		0.64	0.52	-0.15	0.077		0.13	0.5	-0.02	0.192		8.38	0.69	-0.01	0.2056		167	139	79	114
MSMEG2146	hypothetical protein			0.04	0.32	0.31		1.2	1	-0.66	0.0447		0.52	0.34	-0.78	0.0833		0.73	1.39	-1.07	0.0093		220	371	262	445
MSMEG2147	gp55			ND	0.86	3.1		4.36	5.23	2.63	ND		-1.04	0	1.05	ND		0.43	2.95	-1.41	ND		33	11	-5	13
MSMEG2148	gp15			-0.45	-0.55	0.41		1.57	1.3	0.89	0.0481		-0.55	-2.46	-2.87	0.0347		1.08	1.33	1.61	0.008		-14	-15	-27	-30
MSMEG2149	gp16			1.02	-0.26	-0.38		1.94	-0.73	-0.09	0.0197		-0.59	-0.3	-0.5	0.2414		1.31	2.75	-1.87	0.0753		-13	-4	-10	-18
MSMEG2150	gp16			0.51	4.5	-0.16		0.65	1.52	0.72	0.3172		-2.55	-3.16	0	0.3988		0.42	ND	-0.46	ND		-42	0	-6	-5
MSMEG2151	HNH endonuclease domain protein			0.28	2.83	0.74		4.11	-0.76	0.22	0.4185		-4.55	ND	-0.96	ND		4.17	-0.04	1.12	0.4113		-19	6	4	-17
MSMEG2152	hypothetical protein			-0.77	0.07	-0.99		0.39	-0.62	-2.06	0.0845		1.24	-1.2	-3.49	0.0633		1.53	-1.02	0.71	0.0256		105	64	22	11
MSMEG2153	ISPsy4, transposition helper protein	istB		-0.04	0.36	0.18		1.79	0.84	2.47	0.0534		0.85	3.55	-2.4	0.0438		1.41	1.72	0.17	0.093		27	-9	-60	-78
MSMEG2154	IstA protein, putative			-1	0.24	0.31		-1.17	0.78	-0.76	0.0997		-1.13	-3.24	-2	0.0138		8.02	0.08	-0.44	0.2124		-28	1	1	28
MSMEG2155	gp37			1.09	0.18	0.28		1.27	1.14	0.82	0.0639		-2.31	-1.22	6.79	0.1224		0.77	1.24	0.21	0.3257		-15	-16	-8	-26
MSMEG2156	transcriptional regulator, TetR family domain protein			-0.76	-0.39	-0.48		-0.4	-2.85	-1.25	0.0406		-0.05	1.29	-1.32	0.0222		ND	-0.01	-0.12	ND		165	73	36	71
MSMEG2157	NADPH quinone oxidoreductase, putative			-0.03	2.56	0.33		2.03	4.25	2.56	0.0031		3.28	-3.03	-6.44	0.0902		-0.33	2.13	-2.11	0.2361		-32	9	55	36
MSMEG2158	conserved hypothetical protein			-1.02	0.71	0.74		0.22	0.9	-1.44	0.0713		5.96	-4.16	ND	ND		-0.13	0.93	-5.31	0.1362		3	9	59	53
MSMEG2159	hypothetical protein			0.58	-0.21	1.14		2.06	1.3	-0.76	0.1494		1.31	0.96	-1.68	0.0241		2.06	-0.72	0.42	0.2428		72	102	181	97
MSMEG2160	Protein of unknown function (DUF692) superfamily			-0.35	-0.44	0.44		4.71	1.55	ND	ND		ND	1.73	-4.42	ND		ND	2.04	-0.93	ND		50	85	13	20
MSMEG2161	hypothetical protein			-0.72	-0.17	0.03		0.98	ND	-0.57	ND		-0.77	-1.13	-4.17	0.0639		1.36	0.49	0.4	0.0948		36	-15	-25	-49
MSMEG2162	hypothetical protein			-1.48	0.11	0.07		ND	1.16	ND	ND		-2.52	-0.28	-3.05	0.0866		1.9	1.99	0.2	0.0984		7	36	-13	-39
MSMEG2164	substrate--CoA ligase, putative			0.15	3.1	-0.05		1.06	-2.81	0.83	0.1666		-2.66	0.14	-3.18	0.3411		0.87	ND	-0.11	ND		-38	-27	-14	-122
MSMEG2165	substrate--CoA ligase, putative			-0.87	1.32	0.7		0.57	2.15	4.27	0.0717		-4.53	1.83	-0.83	0.1788		3.37	4.37	0.59	0.1034		-45	-54	-57	-181
MSMEG2166	MmcJ			0.82	-0.27	0.18		0.23	0.95	0.77	0.2627		-1.18	-0.04	-1.05	0.0515		16.87	-0.22	0.14	0.2034		390	58	58	20
MSMEG2167	glyceraldehyde-3-phosphate dehydrogenase, NADP-dependent	aldH1		0.17	-0.14	0.42		0	0.15	0.66	0.2458		-0.5	-0.82	0.4	0.138		-2.39	0.86	0.25	0.1402		182	146	99	138
MSMEG2168	glc operon transcriptional activator, putative			-0.15	1.49	0.01		0.06	-0.32	-0.98	0.4975		-0.13	-0.6	-3.75	0.2659		ND	-2.41	0.01	ND		271	140	1827	20
MSMEG2169	transketolase, N-terminal subunit			0.04	0.47	-0.14		3.85	-0.78	-2.02	0.0871		-1.72	-0.07	ND	ND		-0.15	-0.37	-0.51	0.2145		-52	6	-10	-7
MSMEG2170	transketolase, C-terminal subunit			-0.44	2.7	6.21		6.99	-3.19	0.81	0.4214		-5.57	0.91	-3.39	0.4416		2.3	-2.67	-0.69	0.3681		15	-7	-23	-15
MSMEG2171	aminopeptidase, putative			0.86	4.23	0.61		-0.21	-0.81	-2	0.2942		-3.61	-0.67	-2.71	0.4251		-0.93	-0.47	-1.54	0.2946		-27	15	0	15
MSMEG2172	hypothetical protein			0.19	0.31	3.1		-2.65	-0.56	1.58	0.3819		-2.26	0.35	-0.97	0.4979		2.18	1	1.01	0.4428		36	9	-6	-16
MSMEG2173	conserved protein	3-hydroxyisobut		0.15	0	-0.12		-0.9	3.85	1.88	0.0671		0.19	-0.62	-2.07	0.1385		0.31	ND	4.22	ND		22	4	4	-19
MSMEG2174	acetyl-CoA carboxylase beta subunit	alphaandbetasub		-0.1	-0.32	0.31		0.11	0.41	1.9	0.0856		-0.81	ND	-2.55	ND		0.26	0.51	0.3	0.1235		21	23	6	40
[truncated: 4,531 more rows]
