# Supplementary material for: The role of iron in Mycobacterium smegmatis biofilm formation: the exochelin siderophore is essential in limiting iron conditions for biofilm formation but not for planktonic growth
Source: Mol Microbiol. 2007 Oct;66(2):468–83. doi: 10.1111/j.1365-2958.2007.05935.x (PMC2170428; doi:10.1111/j.1365-2958.2007.05935.x)
Supplement: Supplementary file 3 [file mmi0066-0468-SD3.xls]

## Sheet: Sheet1
Primary Target	Common Name of Primary Target	Gene Symbol	Avlog2(3dbf/Plog)slide_601	Avlog2(3dbf/Plog)slide_603	Avlog2(Plog/3dbf)slide_607	Pvalue(3dbf)	Avlog2(4dbf/Plog)slide_901	Avlog2(4dbf/Plog)slide_480	Avlog2(Plog/4dbf)slide_903	Pvalue(4dbf)	Avlog2(Pstph/Plog)slide_487	Avlog2(Pstph/Plog)slide_580	Avlog2(Plog/Pstphase)slide_581	Pvalue(stphase)	Avlog2(Plog/Plog)slide_113	Avlog2(Plog/Plog)slide_110	Avlog2(Plog/Plog)slide_111
Genes significantly regulated in 3day 4 day and st.phase
Repressed (8)
MSMEG0408	succinate dehydrogenase, flavoprotein subunit	sdhA	-2.06	-1.88	1.09	0.0178	-5.6	ND	3.54	ND	ND	-5.14	5.14	ND	0.41	0.37	0.27
MSMEG1555	hypothetical protein		-1.12	-1.42	2.18	0.0378	-2.58	-3.98	2.68	0.0045	-5.91	-2.94	3.73	0.0189	-0.34	-0.06	-1.11
MSMEG2470	transketolase family protein [imported]		-3.21	-3.15	4.86	0.0079	-4.18	-4.09	4.47	0.0034	-2.23	-2.99	3.96	0.0259	1.18	0.43	1.68
MSMEG5386	hypothetical protein		-3.35	-3.25	2.48	0.0031	-3.45	-6.04	3.09	0.0233	-7.21	-5.08	5.21	0.0068	0.2	0.2	0.06
MSMEG5595	MPT63 precursor		-1.96	-2.07	1.21	0.0116	-4.63	ND	4.17	ND	-3.99	-2.17	2.18	0.0301	-1.73	-0.11	-1.49
MSMEG6719	glycerol uptake facilitator protein	glpF	-4.3	-4.3	6.62	0.0241	-5.74	ND	5.8	ND	-8.8	-3.79	6.78	0.0149	2.1	0.25	1.44
MSMEG6720	glycerol kinase	glpK	-3.8	-4.15	4.76	0.0022	-5.11	-5.2	8.04	0.0124	-2.89	-4.57	4.85	0.0146	0.59	0.4	0.72
MSMEG6721	glpD2	glpD2	-5.21	-4.4	6.83	0.0217	-5.72	-5.41	8	0.0174	-3.28	-4.49	6.29	0.0414	1.67	1.97	1.65
Induced (53)
MSMEG0015	ferric exochelin biosynthesis		2.43	2.4	-2.56	0.0007	5.4	5.2	-3.11	0.0158	4.76	3.57	-3.55	0.0083	0.2	0.44	0.4
MSMEG0016	mbtH protein-related protein		3.15	3.62	-3.29	0.009	6.24	5.46	-7.39	0.0014	2.38	4.79	-2.92	0.0491	0.6	0.02	0.93
MSMEG0017	exiT protein		2.09	1.68	-1.47	0.0292	4.06	3.86	-6.82	0.0204	4.53	3.35	-2.11	0.0394	0.53	0.68	0.84
MSMEG0018	exiT protein		1.91	2.13	-2.07	0.0064	2.95	2.71	-2.96	0.0068	3.44	1.64	-3.38	0.0443	0.16	0.72	-0.04
MSMEG0019	peptide synthetase homolog		2.41	2.78	-2.47	0.0257	4.1	-1.86	-7.41	0.0483	0.46	6.03	-5.19	0.036	-1.4	0.3	0.81
MSMEG0021	aspartate 1-decarboxylase	panD	2.43	2.54	-2.89	ND	4.21	3.42	-4.94	ND	3.56	2.33	-4.21	ND	0.16	ND	0.35
MSMEG0165	50kD proline rich protein, putative		2.38	2.55	-1.45	0.0093	6.98	4.8	-7.21	0.0086	4.3	4.39	-3.41	0.0022	-0.01	0.16	-0.07
MSMEG0537	conserved hypothetical protein		1.11	1.38	-1.96	0.004	4.11	7.49	-3.48	0.0239	4.03	4.99	-4.47	0.0006	-0.68	-0.08	-0.03
MSMEG0607	FtsK-SpoIIIE family protein		2.14	1.69	-2.42	0.0111	4.28	5.27	-2	0.0483	4.93	4.19	-4.45	0.0056	-0.18	0.26	0.81
MSMEG0609	PPE family domain protein		1.97	1.82	-2.01	0.0029	6.17	6	-6.35	0.0007	4.81	4.95	-4.9	0.0007	-0.47	-0.7	-1.09
MSMEG0611	conserved hypothetical protein		2.54	2.26	-1.63	0.0025	5.76	4.99	-5.78	0.0026	5.82	6.1	-4.91	0.0007	0.31	0.37	-0.14
MSMEG0616	conserved membrane protein ML2527 [imported]		1.21	1.48	-1.97	0.0255	5.06	4.25	-4.21	0.004	4.48	3.08	-4.26	0.0129	0.09	0.6	0.08
MSMEG2133	fadE13, putative		1.91	2.2	-1.66	0.019	4.93	4.61	-7.97	0.0143	4.89	4.98	-4.28	0.0036	0.3	-0.71	-0.05
MSMEG2269	hypothetical protein		1.7	2.35	-1.37	0.0257	4.68	4.83	-5.83	0.001	4.02	4.46	-3.81	0.0029	-0.05	-0.01	0.39
MSMEG2298	nrdH-related protein		3.3	2.52	-3.03	0.0098	2.62	2.29	-2.18	0.0095	1.64	1.83	-2.74	0.0069	-1.4	-0.36	-0.57
MSMEG2300	ribonucleoside-diphosphate reductase alpha chain	nrdE	2.1	1.51	-2.46	0.0026	1.65	3.14	-2.76	0.0333	2.33	3.55	-3.35	0.0178	0.4	-0.38	0.27
MSMEG3471	acyl-CoA synthase	fadD28	2.13	1.55	-2.4	0.0197	4.67	4.82	-6.06	0.0054	2.15	2.27	-3.46	0.0171	-0.57	0.16	-0.54
MSMEG3635	hypothetical protein		2.79	2.76	-2.22	0.0134	7.04	7.57	-9.38	0.006	5.79	5.53	-4.82	0.0029	0.88	-0.32	0.29
MSMEG3816	universal stress protein family domain protein		1.9	2.27	-1.25	0.0442	3.31	3.59	-1.84	0.0322	1.75	2.77	-1.81	0.0413	0.33	-0.62	0.31
MSMEG4307	hypothetical protein		5.54	5.72	-3.65	0.0069	6.92	10.61	-6.77	0.0088	9.34	6.98	-4.26	0.0224	-0.03	0.52	-0.04
MSMEG4308	pyridine nucleotide-disulphide oxidoreductase, class II		3.32	3.63	-3.41	0.0004	3.16	7.81	-3.69	0.0352	6.07	4.82	-3.38	0.0146	0.07	0.58	0.07
MSMEG4309	transcriptional regulator, Cro-CI family, putative		1.35	2.26	-2.37	0.002	2.24	5.93	-3.79	0.0247	0.36	1.39	-2.13	0.0126	-0.78	-0.38	0.09
MSMEG4502	mbtH protein-related protein		1.8	1.99	-1.72	0.0048	6.18	5.21	-6.66	0.0031	6.58	2.92	-3.98	0.0322	-0.77	-0.15	-0.11
MSMEG4503	mbtG	mbtG	2.96	3.18	-3.33	0.0245	5.55	5.42	-1.81	0.006	9.31	6.28	-4.15	0.0141	-0.54	0.54	-2.36
MSMEG4504	peptide synthetase		3.08	2.67	-1.57	0.0254	6.07	8.48	-8.8	0.0016	5.47	5.76	-5.18	0.0022	-1.62	-0.2	-0.58
MSMEG4505	peptide synthetase		1.94	1.39	-3.06	0.0565	4.96	4.55	-4.28	0.0067	3.86	3.89	-4.29	0.0131	-1.14	0.05	-2.51
MSMEG4507	polyketide synthase		3.24	1.94	-1.81	0.0425	3.72	6.68	-2.98	0.0272	5.34	2.8	-4.25	0.0271	-0.02	0.64	0.35
MSMEG4508	dihydroaeruginoic acid synthetase		2.77	2.26	-3.59	0.0157	6.57	15.28	-6.62	0.0536	6.82	3.54	-5.32	0.0055	1.07	-0.42	0.3
MSMEG4509	dihydroaeruginoic acid synthetase	mbtB	2.65	2.47	-2.48	0.0027	8.13	6.33	-8.48	0.0047	4.65	4.57	-4.62	0.0005	0.01	0.37	0.32
MSMEG4510	mbtA	mbtA	1.87	2.02	-1.61	0.0053	3.22	3.35	-3.33	0.0033	4.74	3.25	-2.55	0.0174	-0.61	0.27	-0.75
MSMEG4518	trpE2	trpE2	2.61	1.61	-3.92	0.039	9.92	4.69	-5.8	0.0298	5.17	4.11	-3.85	0.0064	0.1	0.43	0.22
MSMEG4876	alkyl hydroperoxide reductase C		1.72	1.5	-2.19	0.0135	4.42	4.66	-3.91	0.0008	3.05	3.13	-3.7	0.0033	-0.24	0.22	-0.15
MSMEG6005	ABC transporter, permease protein, putative		2.04	2.16	-2.58	0.0043	3.92	3.26	-4.02	0.0061	3.48	3.04	-3	0.0065	-0.46	0.29	0.06
MSMEG6006	iron (III) ABC transporter, ATP-binding protein	hemV-3	4.48	2.95	-4.18	0.0053	3.46	4.52	-4.66	0.0012	3.61	1.7	-3.21	0.0126	-1.21	-1	-0.69
MSMEG6007	possible solute binding protein of ABC transporter system		3.68	2.73	-4.39	0.0183	4.11	5.67	-3.46	0.0105	5.86	3.59	-4.47	0.0055	0.54	-0.2	-0.86
MSMEG6009	conserved hypothetical protein		2.61	2.27	-2.11	0.0026	1.74	1.54	-1.14	0.0086	2.78	2.68	-2.67	0.0003	-0.04	0.06	0.03
MSMEG6010	adhesin B, authentic frameshift, putative		2.5	2.86	-1.87	0.0023	2.56	2.77	-1.39	0.0106	2.03	2.59	-1.94	0.0002	0.02	0.43	-0.12
MSMEG6011	conserved hypothetical protein		2.96	2.99	-1.92	0.0145	3.67	4.17	-1.91	0.0305	2.1	2.27	-1.24	0.0292	0.62	0.62	0.61
MSMEG6016	hypothetical protein		5.07	4.84	-5.21	0.0011	6.14	ND	-3.93	ND	7.04	5.33	-5.14	0.0021	0.51	-0.33	-0.11
MSMEG6017	IS1547, transposase, putative		1.86	2.08	-3.02	0.0071	5.11	3.42	-3.23	0.0103	2.66	2.32	-2.61	0.0002	-0.1	-0.4	0.03
MSMEG6019	MspD protein		5.45	4.77	-4.73	0.0219	4.96	ND	-3.66	ND	8.64	7.44	-5.93	0.0241	-1.46	-0.77	1.66
MSMEG6025	heme-hemin ABC transporter, permease protein		2.94	2.58	-3.01	0.0019	3.13	3.75	-1.66	0.064	2.67	2.09	-2.33	0.0031	1.16	0.37	1.02
MSMEG6026	iron compound ABC transporter, iron compound-binding protein		4.19	4.47	-3.32	0.0072	4.59	4.6	-3.32	0.0079	4.99	4.15	-3.37	0.0064	0.33	-0.29	0.2
MSMEG6027	ribosomal protein S18	rpsR	6.31	6.8	-5.35	0.012	7.72	8.29	ND	ND	9.13	8.33	-6.97	0.0138	-2.17	1.64	-0.41
MSMEG6028	ribosomal protein S14	rpsN	6.08	6.68	-5.27	0.0036	6.6	8.17	ND	ND	11.38	8.71	-7.42	0.0068	0.36	-0.2	0.1
MSMEG6029	ribosomal protein L33	rpmG	5.24	5.02	-3.86	0.0295	3.35	5.67	-7.33	0.0142	7.47	5.99	-5.53	0.0163	-0.03	-0.61	1.71
MSMEG6030	ribosomal protein L28	rpmB	6.65	5.83	-6.05	ND	6.22	6.37	-5.73	ND	7.19	5.92	-7.44	ND	-0.32	ND	5.79
MSMEG6031	cobalamin synthesis protein-P47K family protein, putative		6.05	6.44	-4.23	0.0065	5.77	7.94	-7.62	0.0023	13.03	6.64	-5.38	0.0448	-0.16	1.03	0.09
MSMEG6032	ribosomal protein L31	rpmE	2.26	2.49	-1.44	0.0055	3.38	4.12	-1.94	0.0125	5.67	3.43	-3.76	0.0148	-0.23	0.15	-0.3
MSMEG6033	conserved hypothetical protein		5.87	6	-4.09	0.0102	5.54	7.08	-5.29	0.0086	7.95	7.23	-5.13	0.0094	0.29	-0.39	0.29
MSMEG6214	furA	furA	1.66	1.66	-3.26	0.0493	6.14	5.64	-3.36	0.0146	1.64	1.64	-2.71	0.0348	0.17	0.68	0.19
MSMEG6382	conserved hypothetical protein		3.62	3.43	-4.83	0.01	6.8	8.1	-7.66	0.0022	9.56	7.59	-7.17	0.0022	-0.05	-0.33	-0.76
MSMEG6599	hypothetical protein		3.07	3.25	-3.68	0.002	2.32	5.91	-4.6	0.0297	3.98	3.77	-3.59	0.0003	0.13	0.06	0.03
Genes more significantly regulated in 3day, 4 day than in stationary phase
Repressed (2)
MSMEG1737	transcriptional regulator, TetR family		-2.04	-1.8	1.17	0.0242	-2.11	-2.56	1.86	0.004	-1.26	-1.75	1.45	0.0014	-0.42	0.3	0.02
MSMEG6754	gluconate permease	gntP	-1.89	-1.22	2.62	0.0589	-3.12	-5.37	2.09	0.0475	-0.8	-0.53	0.42	0.2092	0.65	0.84	0.72
Induced (6)
MSMEG0576	STAS domain protein		2.15	2.45	-1.8	0.0008	1.91	1.95	-1.24	0.0051	0.36	0.77	-0.55	0.0128	-0.02	0.29	-0.11
MSMEG0923	probable member ofthe NAGC-XYLR repressor FAMILY		2.09	1.99	-1.55	0.0088	2.63	2.83	-1.09	0.0442	-1.13	0.58	-0.27	0.3153	0.36	0.63	0.47
MSMEG3256	hypothetical protein	hypothetical protein	2.09	1.46	-2.85	0.0035	5.02	4.02	-3.95	0.0042	16.87	-1.56	1.27	0.1536	0.12	-1.03	0.23
MSMEG6008	CobW-P47K family protein		6.94	5.57	-3.06	0.0577	6.85	9.23	-5.7	0.0064	11.57	4.38	-4.42	0.0996	-2.11	2.98	-1.01
MSMEG6020	cation-transporting ATPase, E1-E2 family		2.79	2.89	-3.17	0.0036	2.6	3.36	-2.27	0.0048	2.61	1.23	-2.36	0.0601	0.04	0.79	0.4
MSMEG6566	putative PadR-like family transcriptional regulator		4.9	2.31	-7.92	0.0445	2.98	2.09	-5.19	0.0313	6.18	0.85	-0.06	0.1692	-0.65	0.05	-0.2
Genes more significantly regulated in 3day and stphase than in 4day
Induced (7)
MSMEG1881	S30AE family protein		2.14	2.12	-1.58	0.0104	1.09	1.89	0.05	0.0567	1.9	1.98	-1.74	0.0073	-0.62	0.33	-0.27
MSMEG2299	NrdI protein	nrdI	3.29	3.29	-2.91	0.0033	2.42	4.37	-1.55	0.0652	3.5	3.34	-3.32	0.001	0.44	0.37	0.68
MSMEG2313	ribonucleoside-diphosphate reductase, beta subunit		2.36	2.39	-2.18	0.0118	1	2.54	-0.37	0.1762	2.01	2.12	-2.42	0.0041	0.17	-0.18	0.71
MSMEG2757	Ribonuclease BN-like family family		1.63	1.94	-1.34	0.0412	2.26	2.86	-0.81	0.0837	2.84	2.34	-2.05	0.0142	0.26	-0.49	0.52
MSMEG3958	conserved hypothetical protein		2.07	1.31	-1.4	0.0359	1.59	-0.28	-1.97	0.1216	6.96	4.09	-3.55	0.0239	-0.3	0.54	-0.69
MSMEG6600	5-methyltetrahydropteroyltriglutamate--homocysteine S-methyltransferase	metE	4.09	4.18	-4.54	0.0162	3.43	5.35	-1.66	0.1237	4.29	4.91	-5.11	0.0112	-0.38	0.07	2.23
MSMEG6610	conserved hypothetical protein		2.74	3.08	-3.82	0.0027	1.39	-1.12	-3.79	0.0644	1.02	3.08	-3.35	0.0553	0.45	0.16	0.96
Genes more significantly regulated in 3 day biofilm than either in 4 day biofilm or in stationary phase
Repressed (2)
MSMEG5317	acetamidase		-2.14	-1.29	1.2	0.0562	0.44	0.05	-1.42	0.2504	ND	-0.78	0.39	ND	1.16	0.8	0.94
MSMEG6753	3-hydroxyacyl-CoA dehydrogenase	hbd-10	-1.39	-1.12	2.07	0.0407	-2.6	-6.04	2.38	0.0937	-0.04	-0.97	0.83	0.3909	0.89	-0.57	0.85
Induced (16)
MSMEG0117	short chain dehydrogenase-reductase family	kduD	2.15	1.98	-1.72	0.0033	0.2	-0.5	0.64	0.0815	2.71	1.31	0.08	0.0594	-0.19	0.09	-0.78
MSMEG0288	hypothetical protein		1.28	-2.27	1.78	0.0548	0.45	0.3	-1.53	0.0373	1.38	-1.83	-5.8	0.0432	-0.22	-1.56	0.44
MSMEG0396	fadE5	fadE5	2.45	2.18	-2.93	0.0085	-0.06	-0.22	-1.04	0.1004	ND	0.19	-0.46	ND	-0.54	0.11	-0.35
MSMEG0682	ferredoxin, 4Fe-4S		1.88	1.97	-0.84	0.021	-0.81	-1.59	0.83	0.0047	0.68	-1.99	-0.04	0.0314	-0.42	0.68	-0.43
MSMEG1362	rbs repressor, putative		1.81	2.59	-2.29	0.0026	1.06	15.28	-3.63	0.1254	0.65	-0.21	-1.29	0.187	-0.21	0.63	-0.16
MSMEG1501	ABC transporter, ATP-binding protein		1.2	-1.62	-2.42	0.0374	0.18	-0.23	-1.62	0.0863	ND	-1.27	0.37	ND	0.04	-1.68	0.45
MSMEG1502	conserved hypothetical protein		1.92	2.57	-2.79	0.0005	-3.4	-1.08	-1.73	0.0569	0.42	1.51	-0.55	0.0335	-0.63	-0.12	-0.05
MSMEG3573	membrane protein, putative		1.4	1.49	-3.11	0.02	1.11	0.94	-5	0.086	3.72	0.3	-0.48	0.1401	-0.25	-0.34	0.04
MSMEG4766	Domain of unknown function, putative		2.68	-2.88	1.3	0.0089	0.69	0.02	-1.74	0.0761	4.39	3.95	-0.59	0.0365	-1.46	-0.28	-1.32
MSMEG5099	hypothetical protein		1.35	1.92	-2.16	0.006	0.12	-0.47	-0.39	0.4822	-0.07	0.04	1.07	0.4082	0.19	0.29	0.49
MSMEG5545	blr1282, putative		2.8	2.69	-4.16	0.0345	1.25	-0.91	-1.55	0.1016	ND	0.42	0.19	ND	-1.32	1.02	-0.85
MSMEG6021	conserved hypothetical protein		4.03	3.92	-2.24	0.0496	4.3	3.91	-1.96	0.0627	3.37	3.01	-1.72	0.0681	0.38	0.2	1.36
MSMEG6168	tesB2	tesB2	2.08	2.05	-2.42	0.0114	3.95	0.76	-3.97	0.0511	-1.03	1.66	-0.78	0.0032	-1.02	-0.52	-1.88
MSMEG6564	N5,N10-methylenetetrahydromethanopterin reductase-related protein		2.52	2.59	-5.26	0.0438	0.3	ND	-5.41	ND	3.26	1.6	-0.59	0.0328	-1.58	-0.16	-2.7
MSMEG6565	conserved hypothetical protein		5.1	4.63	-6.19	0.0276	2.55	-1.66	-3.11	0.0688	1.84	0.32	1.07	0.1178	-2.77	0.87	-3.44
MSMEG6778	conserved hypothetical protein		1.63	1.66	-2.3	0.0238	1.88	-2.4	-0.97	0.0034	ND	1.56	0.37	ND	-0.62	0.25	-0.91
Genes more significantly regulated in 4day and stationary phase than in 3day
Repressed (30)
MSMEG0126	Domain of unknown function DUF140 superfamily		0.02	-0.09	0.2	0.2542	-1.95	-1.93	2.88	0.0154	-1.41	-1.59	1.98	0.01	0.13	0.36	0.09
MSMEG0133	virulence factor mce family protein		-0.2	-0.99	0	0.4341	-1.81	-2.58	-1.18	0.0276	-1.56	-2.67	1.22	0.0338	0.33	0.42	0.3
MSMEG0161	oxalate-formate antiporter, putative		-0.21	-0.4	0.54	0.4173	-3.16	ND	3.54	ND	-1.53	-2.14	1.75	0.057	0.63	-0.2	0.95
MSMEG0206	3-hydroxyacyl-CoA dehydrogenase type II		0.12	0.06	-0.25	0.4287	-1.84	-2.16	1.92	0.0091	-2.24	-2.89	1.73	0.0112	0.47	0.04	-0.24
MSMEG0407	succinate dehydrogenase and fumarate reductase iron-sulfur protein subfamily		-1.85	-1.61	1.38	0.0431	-3.5	ND	1.77	ND	-3.01	-3.29	3.17	0.0126	0.35	-0.8	0.65
MSMEG0521	acyl-CoA dehydrogenase	acd-2	0.06	-0.12	0.59	0.3431	-1.17	-3.74	5.24	0.0598	-5.01	-1.77	2.24	0.0541	0.12	0.35	-0.11
MSMEG0662	hypothetical protein		-0.79	-0.6	1.68	0.0108	-2.63	ND	3.1	ND	-1.08	-3.59	2.39	0.027	-0.69	-0.53	-0.22
MSMEG0882	gabD1	gabD1	-0.47	-0.67	0.42	0.1392	-2.12	-2.83	2.43	0.0135	-4.95	-3.04	2.3	0.0197	0.49	-0.13	0.15
MSMEG1172	urocanate hydratase	hutU	0.35	0.39	-0.72	0.0094	-4.51	-3.09	4.88	0.0086	-1.71	-2.69	4.2	0.045	0.95	0.82	1.43
MSMEG1173	peptidase, M20-M25-M40 family	amaB	1.44	1.41	-1.16	0.0887	-7.97	ND	6.45	ND	-5.67	-5.23	5.47	0.002	0.56	-0.35	0.99
MSMEG1174	chlorohydrolase family protein		1.22	1.39	-1	0.0178	-5.03	ND	8.05	ND	ND	-5.57	4.99	ND	0.77	0.64	0.58
MSMEG1176	histidine ammonia-lyase	hutH	1.09	1.17	-0.31	0.0367	-4.8	-8.45	5.11	0.0165	-7.8	-2.53	4.7	0.0467	0.31	0.44	0.06
MSMEG1342	DGPF domain family		0.07	0.01	0.2	0.1094	-1.14	-2.76	2.19	0.0235	ND	-2.61	4.3	ND	-0.05	-0.01	-0.07
MSMEG1367	Periplasmic binding proteins and sugar binding domain of the LacI family, putative		-0.01	-0.01	0.12	0.01	-4.56	ND	4	ND	-2.96	-1.74	2.24	0.0137	1.1	0.68	0.94
MSMEG1546	diol dehydrase (diol dehydratase) gamma chain homolog lmo1154 [imported]		-0.56	-0.45	0.91	0.0166	-3.13	-5.64	4.34	0.0153	-2.81	-0.91	1.8	0.0417	0.15	0.05	0.23
MSMEG1758	bll7251		-0.23	-0.12	0.13	0.4665	-2.02	-2.51	1.26	0.0199	-2.06	-1.29	1.24	0.0256	0.03	0.23	0.19
MSMEG1810	maf protein	maf	-0.25	-0.45	1.33	0.2224	-2.31	-5.39	1.83	0.0577	-7.14	-2.02	3.3	0.0546	0.5	0.21	-0.08
MSMEG2590	conserved hypothetical protein		-1.67	-1.74	1.31	0.0053	-3.7	-3.51	3.89	0.0013	-5.37	-4.57	5.19	0.0024	0.08	0.39	0.2
MSMEG2995	conserved hypothetical protein		-0.4	-0.83	0.15	0.4918	-1.44	-2.03	1.34	0.0066	ND	-3.78	3.44	ND	0.29	0.67	0.44
MSMEG3543	CycX family protein		-0.23	-1.16	0.06	0.341	-2.53	-4.59	1.49	0.0581	ND	-4.78	4.74	ND	0.02	0.33	0.56
MSMEG5103	Proline dehydrogenase superfamily		-1.37	-1.28	1.34	0.011	-4.61	-6.95	6.5	0.0115	-3.42	-4.19	4.98	0.0119	0.78	0.4	0.33
MSMEG5104	delta-1-pyrroline-5-carboxylate dehydrogenase	pruA	-1.64	-1.78	0.92	0.0863	-5.23	-7.34	5.43	0.0109	-5.1	-4.1	4.85	0.0019	0.3	0.09	0.86
MSMEG5348	amino acid ABC transporter, periplasmic amino acid-binding protein		-0.89	-0.89	0.31	0.0373	-1.75	-2.26	1.76	0.0032	-1.08	-1.92	2.05	0.0193	0.14	0.18	0.07
MSMEG5351	amino acid ABC transporter, ATP-binding protein	glnQ	-0.4	-0.46	1.36	0.1823	-2.86	-6.08	4.81	0.0141	ND	-6.26	5.56	ND	-0.06	0.68	0
MSMEG5594	glyoxalase family protein family		-0.68	-0.67	2.51	0.0616	-4.85	-4.87	0.81	0.0537	-6.8	-3.23	3.38	0.019	0.03	-0.79	-0.34
MSMEG5627	hypothetical protein		-1.52	-1.45	1.02	0.3719	-4.99	-5.64	4.56	0.0198	ND	-4.61	3.91	ND	1.44	0.12	1.76
MSMEG5791	pyruvate oxidase, putative		-0.14	0.03	0.16	0.0138	-1.79	-4.03	1.6	0.0558	-4.04	-2.83	1.68	0.0299	0.32	0.2	0.26
MSMEG5976	ribose ABC transporter, permease protein VCA0129 [imported]		-1.02	-1.28	0.15	0.1976	-5.1	-4.34	2.41	0.0349	-2.18	-1.67	1.42	0.0498	0.52	-1.56	0.45
MSMEG6389	conserved hypothetical protein		-0.86	-0.82	0.27	0.0232	-2.35	-8.04	2.92	0.0465	-2.69	-1.57	2	0.0163	-0.96	-0.35	-0.58
MSMEG6540	seq ID no 1F, putative		-0.64	-1.38	0.28	0.1094	-2.25	-2.32	1.29	0.034	ND	-3.66	4.11	ND	-0.24	-1.32	0
Induced (32)
MSMEG0022	L-ornithine N5-oxygenase		1.72	0.96	-1.93	0.0122	3.23	3.37	-2.37	0.0123	3.01	3.27	-3.87	0.0017	0.27	0.12	0.52
MSMEG0112	haloacid dehalogenase, type II	dehII	0.96	0.1	ND	ND	4.34	2.53	-3.11	0.0115	3.75	3.29	-4.41	0.0043	-0.41	-0.25	-0.48
MSMEG0113	hydrolase, alpha-beta fold family	ephF	1.66	0.85	-1.32	0.2788	3.92	2.51	-3.35	0.0494	2.58	4.85	-2.52	0.013	0.17	1.61	0.69
MSMEG0605	ATPase, AAA family		2.71	1.78	-2.39	0.1178	6.25	5.77	-3.55	0.0103	5.37	4.28	-4.87	0.0248	2.8	-0.02	-1.13
MSMEG0606	Protein of unknown function (DUF690) superfamily		1.73	1.68	-0.95	0.0098	4.98	5.2	-7.67	0.01	5.4	4.45	-4.37	0.0014	-0.08	-0.31	-0.25
MSMEG0608	PE	PE	2.65	2.29	-1.51	0.0776	6.1	5.88	-4.22	0.0203	6.41	4.57	-4.86	0.0223	-0.87	0.55	0.97
MSMEG0613	conserved hypothetical protein		1.56	1.66	-1.11	0.0199	5.48	4.35	-6.07	0.0042	5.67	5.06	-4.73	0.0026	0.12	0.21	0.41
MSMEG0614	membrane protein, putative		1.45	0.9	-1.64	0.0268	5.16	5.12	-4.41	0.0092	5.85	3.77	-5.21	0.0004	0.45	-1.33	0.3
MSMEG0615	subtilase family protein		1.02	1.22	-1.12	0.0017	5.89	4.11	-7.1	0.0113	4.76	4.21	-3.42	0.0046	0.06	0.05	0.07
MSMEG0680	aminotransferase, classes I and II		0.02	0.2	-0.23	0.0236	2.2	2.59	-3.86	0.012	2.08	1.42	-2.17	0.0133	-0.66	-0.12	-0.48
MSMEG1186	gp220	rsr	0.4	0.02	-0.09	0.0259	3.09	4.04	-8.07	0.0385	1.51	2.44	-1.63	0.0233	0.09	-0.48	-0.13
MSMEG1734	conserved hypothetical protein		1.85	1.36	-1.01	0.0257	3.4	3.56	-2.01	0.0164	3.28	3.7	-3.15	0.0018	-0.45	-0.12	0.01
MSMEG2134	AMP-binding family protein	fadD33	1.97	2.1	-1.15	0.1624	4.56	4.14	-4.42	0.0031	4.87	4.22	-3.48	0.0185	0.95	0.35	1.52
MSMEG2267	hydrogenase maturation proteinase [imported]	hupD	1.65	2.06	-1.37	ND	4.91	4.93	-5.09	ND	3.85	3.85	-3.13	ND	0.77	ND	0.44
MSMEG2273	hypothetical protein		1.08	1.57	0.07	0.1229	2.48	3.42	-4.95	0.0484	2.46	2.19	-1.02	0.0037	0.98	0.56	-0.19
MSMEG2310	Flavin-binding monooxygenase-like subfamily		0.93	1.24	-1.12	0.0012	3.32	4.27	-1.89	0.0223	2.81	2.42	-2.95	0.0057	0.03	0.47	0.21
MSMEG2442	Dienelactone hydrolase family family		0.67	0.74	0.12	0.0969	2.04	2.14	-1.81	0.0027	1.8	2.22	-1.31	0.0144	-0.02	0.02	0.14
MSMEG2512	siderophore utilization protein	viuB	1.09	1.13	-0.72	0.0122	2.58	2.78	-1.18	0.0184	3.04	1.98	-1.75	0.0043	0.41	-0.08	-0.22
MSMEG2546	membrane protein, putative		0.13	0.54	-0.32	0.0595	5.09	4.4	-2.22	0.0177	2.5	2.49	-1.97	0.0004	0.03	0.09	-0.27
MSMEG3027	Transcriptional regulator family		-0.44	0.15	-0.3	0.3009	6.37	4.62	-1.79	0.0543	1.23	1.17	-2.22	0.0226	0.31	0.25	0.52
MSMEG3957	universal stress protei		0.93	1.13	-1.03	0.0051	2.29	2.01	-0.73	0.0295	3.66	3.48	-3.4	0.0007	0.05	0.3	-0.12
MSMEG5028	iron utilization protein, putative		0.87	0.37	-5.08	0.1414	6.8	5.65	-3.53	0.025	4.58	4.02	-5.6	0.0037	-0.28	0.25	0.57
MSMEG5170	transporter, putative		0.38	0.34	-0.39	0.0584	2.27	4.15	-1.76	0.0391	2.14	1.41	-2.01	0.0108	0.23	0.29	0.32
MSMEG5230	universal stress protein family domain protein		1.66	1.72	-1.31	0.0276	3.45	3.28	-3.69	0.0172	3.91	3.02	-3.12	0.0195	-1.74	0.27	-2.35
MSMEG5562	hypothetical protein		1.59	2	ND	ND	3.22	3.73	-4.5	0.0102	8.8	4.05	-4.33	0.0267	-0.69	-0.19	-1.41
MSMEG5990	carveol dehydrogenase	fabG	1.42	1.93	-0.59	0.1069	2.23	3.47	-3.34	0.0304	4.09	2.32	-2.62	0.0063	0.99	0.15	0.27
MSMEG5992	hypothetical protein		1.63	1.57	-1.6	0.0035	4.22	4.88	-4.39	0.0027	5.46	5.5	-5.27	0.0007	-0.01	-0.36	0.15
MSMEG6383	Hypothetical membrane protein		0.44	0.68	-0.98	0.0784	2.58	5.19	-2.24	0.0486	4.12	1.93	-2.36	0.0326	0.41	0.27	0.48
MSMEG6515	ABC transporter, ATP binding-permease protein		1.2	1.43	-0.58	0.0247	4.74	4.93	-6.09	0.0036	4.22	3.15	-2.71	0.0128	-0.18	0.29	0
MSMEG6516	ABC transporter, ATP-binding-permease protein		1.41	1.58	-1.82	0.0155	5.27	5.69	-5.05	0.0036	4.89	4.68	-4.74	0.0013	0.09	-0.94	-0.13
MSMEG6636	conserved hypothetical protein		1.26	0.98	-1.57	0.1446	2.72	3.7	-4.69	0.0543	ND	2.71	-2.65	ND	-1.28	1.61	-3.04
MSMEG3387	conserved hypothetical protein		1.12	1.07	-1.68	0.0091	2.34	-0.81	-2.7	0.0332	2.22	1	-1.25	0.0254	-0.8	-0.36	-0.64
Genes more significantly regulated in 4day biofilm than in 3day biofilm or stationary phase
Repressed(68)
MSMEG0064	conserved hypothetical protein		-0.95	-1.18	0.69	0.0169	-1.71	-2.16	1.62	0.0074	-0.21	0.28	-0.1	0.4021	0.4	0.14	-0.05
MSMEG0075	conserved hypothetical protein		-0.41	-0.25	0.71	0.0943	-1.2	-2.72	1.51	0.016	-1.54	0.45	-0.16	0.0995	-0.13	0.18	-0.35
MSMEG0128	virulence factor	mce3	-0.15	0.06	1.4	0.4491	-1.43	-2.86	0.95	0.0541	-3.71	-0.71	1.72	0.1281	0.27	0.73	0.39
MSMEG0131	virulence factor mce family protein		-0.5	-0.54	0.11	0.2322	-1.7	-3.24	1.28	0.0596	-1.09	-1.55	0.61	0.0701	0.36	-0.06	0.27
MSMEG0382	GtfA		-0.01	-0.01	-0.01	0.0955	-2.25	-1.98	2.81	0.0012	-0.84	-2.22	1.47	0.0433	-0.38	-1.13	-0.17
MSMEG0409	conserved hypothetical protein		-1.87	-1.85	4.28	0.164	-6.29	ND	4.74	ND	ND	-3.93	4.67	ND	2.42	0.33	1.5
MSMEG0631	peptide ABC transporter, ATP-binding protein		-0.08	-0.44	0.38	0.1557	-1.58	-2.03	2.29	0.0087	0.02	-0.02	-0.03	0.3974	0.09	-0.36	0.19
MSMEG0633	dipeptide ABC transporter, permease protein		0.17	-0.14	1.07	0.4032	-2.02	-1.57	2.74	0.0319	-0.01	-0.54	1.15	0.4941	0.66	0.63	0.42
MSMEG0634	dipeptide ABC transporter, permease protein		-0.58	-0.91	-0.1	0.2487	-2.65	-2.42	1.37	0.0272	0.11	-0.04	0.01	0.0521	0.25	0.21	0.41
MSMEG0635	heme-binding lipoprotein, putative		-0.53	-0.94	-0.03	0.2845	-2.29	-1.46	1.98	0.0226	0.25	0.55	-0.39	0.0361	0.18	0.53	0.33
MSMEG0660	pyridine nucleotide-disulphide oxidoreductase, class II	trxB	-0.01	-0.13	0.98	0.0788	-1.53	-5.3	1.39	0.0531	-4.57	-0.99	1.73	0.0802	-0.76	-0.04	-0.39
MSMEG0663	alcohol dehydrogenase, zinc-containing		-0.64	-0.74	0.15	0.0561	-3.41	-5.99	1.97	0.0414	-5.1	-0.64	0.57	0.1433	-0.2	-0.13	-0.02
MSMEG1060	Protein hdeA precursor, putative		-0.07	-0.25	1.05	0.3477	-2.35	-5.79	4.39	0.0211	-2.31	-0.87	1.92	0.0811	0.05	0.74	-0.04
MSMEG1138	mce related protein family		0.16	-0.05	1.96	0.1998	-1.24	-2.83	3.08	0.0333	-2.24	-0.49	1.16	0.0562	0.08	0.04	-0.29
MSMEG1177	serine esterase, cutinase family		1.17	1.36	0.23	0.0407	-2.21	-4.32	2.43	0.0299	-1.48	-0.76	1.75	0.1027	0.76	0.61	-0.04
MSMEG1364	conserved hypothetical protein		0.05	0.02	0.84	0.1198	-2.64	-3.88	2.64	0.0513	-1.41	-0.7	1.98	0.0496	1.22	0.13	1.18
MSMEG1497	methylmalonate-semialdehyde dehydrogenase	mmsA	-1.47	-1.51	0.94	0.0569	-1.84	-3.04	1.98	0.0039	-0.6	-1.16	0.91	0.1609	0.19	1.28	-0.22
MSMEG1603	phosphate transport system regulatory protein, putative		-0.11	-0.01	0.24	0.0079	-2.28	-4.34	3.25	0.0214	-4.42	-1.09	2.05	0.1096	0.54	0.68	0.79
MSMEG1761	acetylornithine aminotransferase, putative		-0.07	0	-0.21	0.113	-2.54	-3.01	2.52	0.0005	0.04	-0.8	0.21	0.0197	0.21	0.89	0.41
MSMEG1766	conserved hypothetical protein		0.03	-0.17	1.89	0.0785	-3.69	-4.58	2.99	0.025	ND	-5.27	2	ND	-0.06	-1.07	0.51
MSMEG1776	hypothetical protein		-0.69	-0.89	-0.17	0.0704	-2.31	-4.38	2.14	0.0193	-0.73	-0.98	0.54	0.0264	-0.59	0.08	-0.01
MSMEG1781	hypothetical protein		-0.03	0.22	-0.09	0.0621	-4.24	-5.45	2.43	0.029	-0.53	0.32	0.85	0.0112	-1	-1.64	-0.3
MSMEG1811	conserved hypothetical protein		-0.27	-0.26	0.98	0.0052	-2.1	-1.93	2.41	0.0042	0.08	-1.47	2.31	0.33	0.79	0.89	1.43
MSMEG1812	propionyl-CoA carboxylase, beta subunit	accD5	-0.65	-1.08	0.11	0.0942	-1.96	-2.19	2.63	0.0045	-0.68	-1.38	0.71	0.0485	-0.01	-0.46	-0.06
MSMEG1955	maebl, putative		-0.3	-0.41	0.11	0.0598	-1.82	-2.48	1.97	0.0042	-0.95	-0.94	0.69	0.0318	-1.39	0.11	-1.17
MSMEG2076	conserved hypothetical protein		-0.07	-0.17	1.52	0.2116	-1.26	-3.71	2.67	0.0404	-4.54	-0.4	0.78	0.1294	0.19	0.03	-0.26
MSMEG2459	ABC transporter, ATP-binding protein, putative		-0.54	-0.38	0.53	0.2062	-2.68	-3.88	4.8	0.0431	ND	ND	13.53	ND	0.22	-3.5	0.77
MSMEG2740	PE	PE	-0.04	-0.61	0.2	0.4275	-3.16	-5.71	5.3	0.0161	ND	-2.1	2.15	ND	0.21	-0.07	0.52
MSMEG2934	glycine betaine-L-proline ABC transporter, periplasmic substrate-binding protein		-0.1	-0.21	1.9	0.0688	-4.6	-4.19	2.4	0.0371	-1.68	ND	1.86	ND	-0.36	-0.03	0.84
MSMEG2935	MW0685		-0.59	-0.62	1.41	0.1974	-1.82	-4.05	1.62	0.0408	-0.64	-0.42	0.92	0.2435	0.5	0.63	-0.04
MSMEG2936	glycine betaine-carnitine-choline ABC transporter, ATP-binding protein	proV	-0.61	-0.68	0.32	0.1747	-2.41	-5.9	2.15	0.0349	-0.89	-0.2	0.37	0.2277	-1.58	0.41	0.29
MSMEG3018	conserved hypothetical protein		-1.06	-0.69	-0.19	0.0218	-1.5	-2.39	3.13	0.0113	-2.62	-1.08	0.23	0.0543	-1.08	-0.44	-1.02
MSMEG3036	protein [imported]		-0.13	0.11	0.04	0.2376	-1.94	-4.25	3.01	0.0183	0.26	0.57	-0.07	0.2806	-0.01	0.35	0.25
MSMEG3154	NLP-P60 family protein		-0.07	-0.14	0.17	0.1096	-1.25	-2.85	1.55	0.0363	-2.2	-0.89	2.11	0.0211	0.09	-0.13	-0.06
MSMEG3205	Secretory lipase family		-0.13	0.03	0.99	0.3558	-1.02	-2.22	1.45	0.0332	-2.17	-0.3	1.33	0.1743	0.22	0.56	0.68
MSMEG3245	glutamine ABC transporter, periplasmic glutamine-binding protein	glnH	-0.34	-0.48	-0.24	0.0622	-1.91	-2	1.53	0.0021	-1.81	-1.24	0.94	0.0318	0.35	0.49	0.28
MSMEG3261	branched chain amino acid ABC transporter, ATP-binding protein	livG	0.1	-0.19	-0.1	0.0221	-1.3	-3.42	1.01	0.0581	-2.25	-0.56	0.48	0.0656	-0.21	-0.39	-0.22
MSMEG3266	Tat (twin-arginine translocation) pathway signal sequence domain protein		-0.49	-0.49	1.15	0.0754	-6.06	-8.73	3.4	0.0191	-2.3	-0.57	1.55	0.0688	-0.5	0.23	-0.67
MSMEG3399	fadE33	fadE33	-0.04	0.38	1.16	0.2214	-2.54	-2.93	1.09	0.0263	-3.1	0.17	1.4	0.1748	-0.67	0.91	-0.32
MSMEG3427	hypothetical protein		-0.11	0.01	0.27	0.329	-1.04	-2.47	1.66	0.0147	0.05	-0.02	0.15	0.2682	0.12	0.86	-0.06
MSMEG3484	thiol peroxidase	tpx	0.14	0.03	0.47	0.246	-1.39	-2.04	2.24	0.0181	-1.28	-0.98	1.45	0.0388	0.39	0.61	0.24
MSMEG4085	sugar transporter, putative		-0.15	0.16	-0.06	0.2613	-3.73	-5.13	2.06	0.0316	-1.43	-1.14	0.47	0.0375	0.21	-0.18	0.05
MSMEG4263	Cytochrome c oxidase subunit III		-0.19	-0.38	0.14	0.0647	-1.81	-1.83	2.45	0.0197	-0.3	-1.13	1.06	0.0634	-0.06	-0.18	-0.98
MSMEG4264	cytochrome cc of cytochrome c reductase complex		-0.69	-0.71	1.22	0.138	-2	-1.94	2.68	0.0206	-0.44	-1.22	1.59	0.149	0.65	0.43	0.12
MSMEG4265	Rieske Fe-S Protein		-0.89	-0.99	1	0.0641	-1.46	-2.02	1.43	0.0094	-0.62	-0.53	0.59	0.272	0.59	0.66	0.05
MSMEG4347	metallo-beta-lactamase family protein		-0.16	-0.21	0.08	0.4439	-1.37	-1.59	2.44	0.0273	0.07	-1.3	0.4	0.298	0.54	-0.3	0.35
MSMEG4670	carboxylesterase, putative	lipP	-0.09	0.09	0.26	0.0131	-1.55	-3.98	2.73	0.0392	ND	-1.43	2.98	ND	0.44	0.57	0.54
MSMEG5045	conserved hypothetical protein		-0.17	-0.2	1.11	0.4542	-1.6	-2.19	2.6	0.0249	-4.72	-1.08	2.25	0.1059	0.26	0.92	0.11
MSMEG5067	glucose-1-phosphate adenylyltransferase		0.02	0.35	0.05	0.3875	-1.28	-1.51	2.12	0.0139	-1.79	-0.42	1.46	0.1121	-0.19	0.49	0.24
MSMEG5107	aminotransferase, classes I and II		-0.28	-0.52	0.5	0.138	-1.23	-2.51	1.77	0.0179	-1.87	-1.23	1.83	0.058	0.48	0.98	0.47
MSMEG5285	dctA	dctA	-0.4	-0.43	-0.06	0.0451	-2	-3.03	3.32	0.0388	-2.12	-0.08	0.25	0.3771	1.27	0.69	1.05
MSMEG5287	sensor kinase citA VC0791 [imported], putative		-0.1	-0.26	0.12	0.2163	-1.73	-2.23	1.35	0.0035	-2.88	-1.38	1.12	0.0667	0.11	0.58	0.1
MSMEG5392	hypothetical protein		-0.38	-0.82	-0.21	0.1287	-2.08	-3.27	1.6	0.0283	-3.63	-1.26	1.25	0.0663	0.1	-0.01	0.19
MSMEG5463	porin		-0.73	-0.74	0.39	0.0434	-2.31	-2.2	2.16	0.0006	-1.12	-0.94	0.77	0.0119	0.13	0.1	0.21
MSMEG5520	hypothetical protein		-0.69	-0.82	1.39	0.1068	-2.54	-2.81	4.18	0.017	0.43	0.01	0.66	0.2016	0.47	0.71	0.64
MSMEG5556	D-mannonate oxidoreductase		-0.98	-0.72	0.11	0.1215	-2.51	-3.74	1.44	0.0354	-0.26	-0.51	-0.1	0.1216	-0.53	-0.09	0.18
MSMEG5628	hypothetical protein		-0.84	-0.93	0.95	0.1475	-2.39	-4.28	2.46	0.0336	-5.09	-1.17	1.05	0.1404	0.91	0.64	0.45
MSMEG5857	conserved hypothetical protein		-0.19	-0.33	-0.1	0.2906	-1.08	-2.52	1.77	0.0344	-2.04	-0.84	0.94	0.0393	0.29	0.19	0.01
MSMEG5985	metabolite-proton symporter		-0.67	-0.17	0.37	0.2816	-3.95	-2.39	1.68	0.0401	ND	-1.52	2.56	ND	0.08	0.41	0.23
MSMEG6186	transcriptional regulator, PadR family		-0.63	-0.37	1.38	0.2016	-1.04	-3.3	1.98	0.01	-5.02	-0.72	1.49	0.1463	-0.95	1.25	-1.05
MSMEG6317	serine esterase, cutinase family		0.29	0.47	-0.12	0.4027	-1.7	-3.92	0.92	0.0037	-2.14	-0.96	1.47	0.1612	-0.61	1.7	-0.81
MSMEG6385	bfrB	bfrB	0.83	0.84	0.04	0.1561	-1.88	-2.62	2.45	0.0048	0.63	0.83	-0.05	0.1384	0.13	0.7	0.03
MSMEG6427	Dps family protein, putative		-0.85	-0.77	-0.02	0.1059	-3.19	-7.87	3.21	0.0426	-1.06	-1.16	0.82	0.0053	-0.08	0.24	0.02
MSMEG6553	conserved hypothetical protein		-0.77	-0.23	0.35	0.2157	-2.06	-3.05	0.96	0.0521	-0.39	-2.08	1.54	0.0222	-0.49	0.24	0.36
MSMEG6578	glutathione-dependent formaldehyde dehydrogenase		-0.2	-0.14	-0.03	0.1538	-2.94	-4.28	1.92	0.0103	-1.27	-1.16	0.72	0.0228	-0.57	0.29	-0.45
MSMEG6646	4-aminobutyrate transaminase	gabT	0.27	0.63	2.29	0.2923	-1.09	-2.22	1.62	0.0051	ND	0.69	0.69	ND	0.24	1.14	0.4
MSMEG6713	Glycosyl hydrolases family 6 superfamily		-0.27	-0.3	-0.06	0.0459	-1.2	-2.38	1.75	0.0166	-1.19	-0.34	0.73	0.0369	-0.1	-0.12	-0.05
MSMEG6734	CAIB-BAIF family protein		-0.31	-0.14	0.69	0.1283	-2.28	-3.18	2.66	0.0219	-1.43	-1.25	1.66	0.0142	0.31	-0.68	0.38
Induced(88)
MSMEG0011	iron utilization protein, putative		1	0.58	-1.17	0.1454	2.3	2.66	-2.2	0.0338	ND	1.05	-0.93	ND	0.69	0.1	1.25
MSMEG0013	ferric exochelin uptake		1.13	0.66	-0.12	0.2864	3.43	3.03	-4.16	0.0032	0.25	1.07	-0.81	0.0759	-0.08	0.31	0.66
MSMEG0014	ferric exochelin uptake		0.51	0.54	-1.01	0.2595	3.22	3.23	-5.63	0.0063	-0.33	1.4	-0.94	0.2706	0.33	-0.63	1.33
MSMEG0020	fxuD protein		0.03	0.29	-0.64	0.3091	1.95	1.06	-1.94	0.0061	1	0.47	-1.51	0.0095	0.22	-0.12	0.55
MSMEG0215	membrane protein, MmpL family		-0.19	0.12	-0.18	0.1487	1.87	1.58	-2.66	0.0061	-2.6	-0.06	-0.02	0.2157	-0.48	-0.1	0.21
MSMEG0302	6-phosphogluconate dehydratase	edd	0.17	0.01	-0.48	0.3694	2.44	2.67	-1.3	0.0328	1.4	1.12	-1.29	0.0133	0.06	0.29	0.44
MSMEG0304	transcription regulator ROK family VC2007 [imported], putative		0.02	0.33	-0.42	0.0532	2.3	3.86	-3.33	0.0081	-0.62	1.14	-0.66	0.009	-0.11	0.07	-0.07
MSMEG0413	carboxyphosphonoenolpyruvate phosphonomutase-like protein		0.58	0.67	0.01	0.1809	1.85	2.87	-0.78	0.053	1.01	1.24	-0.3	0.0652	0.18	0.24	0.16
MSMEG0448	DNA gyrase subunit B, putative		0.17	0.71	-0.19	0.4491	4.26	0.84	-4.23	0.0499	16.87	0.49	-0.55	0.1812	1.4	-0.32	-0.3
MSMEG0494	ribokinase	rbsK	0.22	0.62	0.34	0.0548	2.2	1.97	-4.15	0.0414	ND	0.7	0.16	ND	0.48	1.01	1.22
MSMEG0524	mutlidrug resistance protein, putative		0.57	0.89	-1.62	0.0243	2.04	2.24	-5.66	0.0447	-0.06	2.05	-1.38	0.0321	-0.71	-0.12	-0.5
MSMEG0541	ABC transporter, periplasmic substrate-binding protein		0.58	0.8	-0.59	0.058	1.05	2.71	-4.9	0.0507	-0.55	1.57	-1.24	0.0594	-0.07	-0.92	0
MSMEG0777	aminotransferase, class III		0.35	0.79	-1.47	0.0364	1.52	3.92	-6.17	0.0392	ND	-0.05	-0.65	ND	-1.16	-0.37	-1.42
MSMEG0784	mutT3	mutT3	0.27	0.66	-0.25	0.4597	2.58	2.66	-1.22	0.0504	-0.99	0.03	1.15	0.1902	0.15	0.28	0.66
MSMEG0904	isocitrate lyase	aceA	0.37	-0.21	-1.23	0.1168	2.86	3.25	-3.14	0.0113	1.02	-0.54	-1.39	0.0878	-1.88	0.48	-1.25
MSMEG1112	putative cobalamin synthesis protein		3.22	3.18	ND	ND	2.52	3.15	-6.76	0.0532	-0.33	0.91	-3.82	0.1534	0.15	0.19	-0.25
MSMEG1116	D-amino acid dehydrogenase, small subunit, putative		0.79	-3.07	-2.79	0.0194	2.05	6.07	-6.63	0.0232	2.25	-0.64	-3.85	0.1319	-1.22	1.31	-0.51
MSMEG1118	hypothetical protein		4.64	1.55	-2.48	0.1526	2.88	3.96	-2.64	0.0235	ND	1.53	-0.36	ND	-0.24	1.58	1.29
MSMEG1188	hypothetical protein		2.05	1.55	-0.28	0.0537	1.24	2.48	-1.2	0.0283	1.68	2.27	-0.41	0.0489	0.23	0.21	-0.1
MSMEG1259	MutT-nudix family protein		0.65	0.89	-0.15	0.0913	2	0.93	-0.79	0.0262	ND	-0.09	1.19	ND	-0.27	-1.62	-0.25
MSMEG1260	serine-threonine protein phosphatase		0.05	-1.64	-1.53	0.0132	4.18	0.75	-3.33	0.0324	1.43	0.53	-2.57	0.0166	-1.56	-1.28	-1.02
MSMEG1325	conserved hypothetical protein		0.97	1.11	-0.37	0.0776	2.28	2.3	-3.38	0.0056	-1.97	1.17	0.53	0.0636	0.1	-0.24	0.24
MSMEG1329	flavohemoprotein, putative		1.62	1.77	-1.04	0.0017	2.56	2.25	-0.8	0.0143	-3.99	0.13	0.25	0.1105	-0.58	-0.59	-0.89
MSMEG1418	conserved hypothetical protein		1.04	1.61	-0.12	0.0286	2.57	2.3	-1.4	0.0243	ND	3.57	-1.44	ND	-1.2	0.67	-1.29
MSMEG1514	sensor histidine kinase		0.26	-0.25	0.2	0.1282	1.33	2.21	-2.93	0.027	-0.59	1.91	-0.72	0.1025	0.17	-0.47	0.07
MSMEG1739	oxidoreductase	hmpA	0.01	0.32	-0.14	0.0044	1.91	1.4	-3.08	0.0249	0.62	0.95	-0.48	0.0019	-0.38	-0.14	-0.4
MSMEG1740	desA3	desA3	0.99	1.17	-1	0.019	3.06	2.66	-1.71	0.0266	0.4	1.19	-0.85	0.0089	-0.55	0.16	0.21
MSMEG1754	lhr	lhr	-0.5	0.17	1.03	0.0705	3.3	2.09	-1.83	0.0115	ND	-0.35	-2.01	ND	0.12	-0.15	-0.09
MSMEG1957	unnamed protein product		0.72	0.24	-1.76	0.0224	4.82	4.08	-7.8	0.0128	-0.35	1.65	-2.11	0.0185	-0.9	-0.74	-0.43
MSMEG2193	putative integral membrane protein		0.84	1.12	-1.04	0.0404	4.56	4.02	-4.04	0.0034	-0.1	1.71	-1.95	0.0832	-0.05	-0.34	0.57
MSMEG2243	aldA	aldA	#DIV/0!	-0.28	1.75	ND	1.48	1.88	-2.61	0.0467	8.93	-0.84	-1.62	0.2295	0.09	0.73	2.26
MSMEG2271	Thioredoxin-like protein		1.04	1.22	-0.12	0.3468	2.93	4.01	-2.74	0.0488	2.57	2.67	-1.39	0.1553	0.75	0.73	1.91
MSMEG2272	conserved hypothetical protein		0.72	0.97	-0.22	0.2556	3.71	1.79	-5.87	0.0458	5.71	2.11	-1.13	0.0923	0.63	0.13	0.42
MSMEG2295	conserved hypothetical protein		0.33	0.36	0.04	0.2824	1.63	1.24	-2.44	0.0321	-0.46	0.77	-0.32	0.0424	0.27	0.28	0.09
MSMEG2311	predicted protein, putative		1.65	1.45	-1.48	0.021	5.01	4.64	-7.98	0.0196	0.35	0.71	-1.29	0.0545	-1.09	0.18	-1.03
MSMEG2349	conserved hypothetical protein		1.06	1.64	0.34	0.1143	1.53	2.3	-2.55	0.0318	-0.7	0.83	0.21	0.1591	0.64	-0.05	0.1
MSMEG2379	sugar transporter family protein		0.01	-0.14	1.53	0.3565	4.47	3.6	-3.22	0.0032	-1.59	0.18	0.74	0.022	0.84	-0.22	0.31
MSMEG2602	Protocatechuate 3,4-dioxygenase beta subunit		1.76	0.93	1.45	0.1268	3.62	1.09	-2.78	0.055	0.21	-0.18	-1.48	0.1689	-0.9	-3.85	1.81
MSMEG2738	diaminopimelate epimerase	dapF	0.77	0.52	0.25	0.1841	1.39	2.18	-1.53	0.0564	-1.57	-0.43	1.24	0.1115	1.03	0.46	0.37
MSMEG2743	LexA repressor	lexA	-0.08	0.09	-0.33	0.0627	2.01	1.86	-0.75	0.0331	-0.03	-0.72	0.47	0.1151	0.03	-0.21	0.02
MSMEG2745	conserved hypothetical protein TIGR00244		0.44	0.67	0	0.13	1.86	2.49	-1.26	0.0192	-0.56	0.59	-0.03	0.1007	0.12	0.01	0.04
MSMEG2773	GGDEF domain protein		0.17	0.5	0.32	0.0096	1.06	0.86	-2.56	0.044	0.29	0.64	-1.07	0.0319	-0.42	-0.35	-0.65
MSMEG2956	Holliday junction DNA helicase RuvB	ruvB	-0.43	0.15	-0.1	0.2852	1.64	3.19	-0.84	0.0267	ND	-0.39	0.75	ND	0.12	0.47	-0.45
MSMEG3190	threonine dehydratase, biosynthetic	ilvA	0.32	0.7	0.26	0.0768	1.37	1.72	-2.67	0.0211	-3.02	-0.23	0.55	0.1748	0.09	0.21	0.17
MSMEG3202	biotin synthase	bioB	-0.34	-0.42	0.11	0.4031	2.77	2.64	-1.6	0.0328	1.18	1.24	-0.84	0.0615	0.14	-0.14	0.61
MSMEG3306	adenylate cyclase		1.1	1.4	-1.1	0.0114	2.21	2.9	-1.29	0.0376	1.21	0.92	-0.44	0.1388	0.12	0.43	0.52
MSMEG3308	oxidoreductase, Gfo-Idh-MocA family		0.87	1.32	-1.06	0.0049	2.39	2.45	-0.82	0.0297	0.8	1.55	-1.12	0.0055	-0.04	0.5	-0.09
MSMEG3309	oxidoreductase, putative		0.75	1.03	-0.6	0.0679	1.82	2.88	-6	0.0346	0.47	2.08	-1.12	0.0383	-0.63	0.1	0.4
MSMEG3313	Integral membrane protein domain protein		-0.16	0.16	-0.43	0.4625	5.96	3.81	-3.9	0.0033	0.16	0.21	-3.52	0.2911	1.17	0.2	-0.45
MSMEG3567	BFD-like [2Fe-2S] binding domain family		0.55	0.94	-0.04	0.4789	2.42	3.13	-4.71	0.009	0.74	0.78	-0.18	0.4376	0.18	0.15	1.09
MSMEG4043	vanillin dehydrogenase	NAD+	1.09	0.28	-2.71	0.0784	6.34	2.51	-3.83	0.0359	-0.98	0.64	-1.41	0.0392	-1.33	-0.14	-1.2
MSMEG4062	transcriptional regulator, GntR family		0.28	0.33	ND	ND	8.85	2.36	-5.47	0.0521	ND	0.21	-0.73	ND	-1.04	-0.09	-0.55
MSMEG4387	membrane protein, MmpL family	mmpL5	1.15	1.9	-0.66	0.0284	2.37	4.66	-5.4	0.0193	0.5	1.52	-1.75	0.0361	-0.14	0.67	0.15
MSMEG4472	hydrolase, alpha-beta hydrolase fold family		1.83	1.73	-1.94	0.0074	2.27	3.49	-5.16	0.0126	0.13	1.12	-1	0.0086	-0.61	0.02	0.23
MSMEG4506	polyketide synthase, putative		0.58	0.39	-0.62	0.2838	2.64	4.37	-2.13	0.0596	2.92	2.25	-1.51	0.1078	0.11	0.78	1.48
MSMEG4525	sulfate ABC transporter, permease protein CysT	cysT	0.37	0.48	-0.16	0.0437	1.44	1.92	-2.71	0.0143	0.57	1.22	-0.58	0.0089	-0.25	0.18	-0.07
MSMEG4991	Ser-Thr protein phosphatase family		0.93	1.03	-0.15	0.0872	2.07	2.76	-3.99	0.0284	-2.47	0.23	0.25	0.2495	0.14	0.71	0.03
MSMEG5036	conserved hypothetical protein		0.84	0.68	-0.15	0.1485	2.28	2.79	-3.9	0.0412	1.12	1.2	-0.34	0.0559	-0.13	0.94	-0.99
MSMEG5088	ABC transporter domain protein		1.37	1.44	-0.3	0.1125	2.1	3.11	-1.41	0.0303	0.19	-0.99	-0.25	0.4638	0.43	0.53	0.39
MSMEG5118	lpqW	lpqW	1.04	1.37	-0.22	0.2488	2.18	1.87	-3.77	0.0451	ND	1.18	0.73	ND	0.08	0.99	0.6
MSMEG5200	glyoxalase family protein superfamily		0.77	0.88	-1.24	0.0222	2.95	3.15	-2.23	0.0018	ND	1.23	-0.18	ND	-0.46	0.07	-0.53
MSMEG5291	surface antigen, putative		0.41	0.6	-0.63	0.0547	2.33	1.77	-0.84	0.049	1.28	1.37	-1.32	0.0217	-1.1	0.28	-0.39
MSMEG5293	SAM-dependent methyltransferases		1.52	1.65	0.1	0.0189	6.11	9.09	-5.22	0.006	7.17	2.6	-1.67	0.081	0.47	1.15	-0.72
MSMEG5295	ABC transport protein		0.31	-0.61	ND	ND	5.42	3.98	-4.41	0.018	1.34	0.86	-1.33	0.1634	-0.07	-0.21	1.7
MSMEG5296	hypothetical protein		0.54	1	1.63	0.4406	1.75	7.49	-1.42	0.0459	2.88	1.71	ND	ND	-0.69	3.16	0.1
MSMEG5535	major facilitator family transporter		2	0.85	0.75	0.0619	3.31	3.74	-2.57	0.0278	-0.37	0	0.13	0.1266	1.92	0.35	0.3
MSMEG5638	ABC transporter, ATP-binding-permease protein		-0.28	-1	0.25	0.2447	1.01	2.01	-2.34	0.0411	-0.32	-0.56	-0.56	0.1678	0.25	-0.59	0.45
MSMEG5658	glyoxalase family protein		0.3	0.21	0.4	0.092	2.33	1.36	-0.67	0.047	-0.2	0.42	-0.04	0.0065	-0.06	0.19	-0.13
MSMEG5690	conserved hypothetical protein		0.46	-0.76	-1.38	0.0715	1.68	6.35	-5.62	0.0492	4	-0.93	-1.24	0.0722	0.19	-0.04	-0.17
MSMEG5707	N5,N10-methylene-tetrahydromethanopterin reductase (mer), putative		-0.13	0.21	6.44	0.1659	2.26	4.33	-1.74	0.0254	6.52	-0.35	2.73	0.1286	-1.05	0.26	0.07
MSMEG5781	hypothetical protein		0.02	0.11	-0.07	0.1122	1.45	2.32	-0.79	0.0451	0.14	0.03	-0.13	0.043	-0.1	-0.19	0.06
MSMEG5834	hypothetical protein		1.34	1.65	-1.02	0.0035	2.59	5.41	-2.57	0.0148	-0.23	1.63	-0.13	0.0218	-0.99	-0.24	-0.76
MSMEG5988	P450 heme-thiolate protein, putative		-1.52	-2.62	5.4	0.0852	3.5	ND	-4.52	ND	9.62	-1.79	-0.26	0.1895	-0.28	1.42	-0.13
MSMEG6022	Predicted permease superfamily		1.57	1.7	-1.16	0.0213	1.57	1.34	-3.17	0.0329	-0.18	0.89	-0.59	0.1632	0.31	-0.28	0.18
MSMEG6163	hypothetical protein		2.02	0.76	2.92	0.0352	3.74	4.71	-3.91	0.0015	ND	-0.92	0.55	ND	-0.56	-0.46	-0.7
MSMEG6216	conserved hypothetical protein		-0.34	-1.64	-0.28	0.0944	2.29	1.2	-3.96	0.0101	0.4	0.22	0.01	0.0933	-0.94	-1.16	0.02
MSMEG6436	putative large secreted protein		0.75	1.02	0.28	0.0505	1.09	2.48	3.87	0.0579	2.06	0.16	0.79	0.1868	0.19	0.5	0.15
MSMEG6447	Amidohydrolase family superfamily		1.46	1.51	-1.12	0.0181	1.87	1.62	-3.29	0.0217	8.62	1.01	-0.47	0.1851	0.02	0.24	0.42
MSMEG6500	virulence factor	mce3	1.23	1.56	-0.61	0.0098	1.28	3.98	-1.45	0.0356	-0.62	2.43	-0.53	0.0435	0.03	0.23	-1.27
MSMEG6517	transcriptional regulator, TetR family, putative		2.05	0.24	ND	ND	4.69	5.35	-4.84	0.0184	4.53	0.19	-4.3	0.2157	0.16	2.62	-0.8
MSMEG6530	COG2837:Predicted iron-dependent peroxidase		0.7	1.18	-2.09	0.0191	4.62	4.76	-5.69	0.0017	3.06	-1.17	5.23	0.0338	-0.68	-1.08	-0.8
MSMEG6531	Uncharacterized BCR		0.7	1.24	-2.54	0.0186	6.16	4.47	-6.6	0.0056	ND	-1.01	-1.98	ND	-0.74	-0.36	-0.09
MSMEG6532	membrane protein, putative		0.6	0.99	-1.71	0.0293	3.59	4.35	-4.93	0.0022	-1.75	-0.94	-0.1	0.1221	-0.57	0.27	-0.08
MSMEG6579	Superfamily II DNA and RNA helicases		0.88	0.97	0.14	0.1517	3.14	2.86	-3.51	0.0353	-2.99	-3.09	0.51	0.0185	-0.06	1.25	-1.17
MSMEG6581	conserved hypothetical protein		0.42	-0.21	0.25	0.4224	2.87	5.66	-3.86	0.0058	0.67	-1.37	0.92	0.1779	-0.65	1.94	-1.07
MSMEG6703	conserved hypothetical protein		-0.31	0.14	3.69	0.1725	1.88	2.48	-1.39	0.0153	0.13	0.95	-4.23	0.1387	-0.17	0.1	0.15
MSMEG6744	putative integral membrane protein		0.05	-0.21	-0.11	0.1033	2.94	3.11	-2.02	0.0145	-0.64	-0.21	-0.16	0.4452	0.42	0.19	0.47
MSMEG6880	conserved hypothetical protein		0.26	0.64	0.81	0.272	2.07	1.87	-2.26	0.0025	-2.02	-0.07	1.16	0.1725	0.5	0.39	0.4
Genes more significantly regulated in stationary phase than either in 3day and 4day biofilms
Repressed (162)
MSMEG0107	NAD(P) transhydrogenase, alpha subunit	pntA	-0.05	-0.77	-0.01	0.4216	-1.15	-0.64	-0.98	0.0008	-1.62	-2.61	1.58	0.0317	0.43	-0.05	0.2
MSMEG0123	conserved hypothetical protein		0.09	-0.24	-0.46	0.4756	-0.91	-5.06	0.74	0.1482	ND	-3.33	4.84	ND	0.26	0.29	0.26
MSMEG0129	virulence factor Mce family protein		-0.19	-0.07	0.61	0.0419	-1.63	-4.45	1.51	0.121	-2.5	-1.26	2.55	0.0525	1.03	0.9	0.85
MSMEG0132	lprL	lprL	-0.87	-1.5	0.02	0.1451	-2.8	-3.23	-0.02	0.1014	-2.25	-2.8	1.27	0.0292	0.29	-0.13	0.1
MSMEG0135	conserved hypothetical protein		-0.42	-0.24	0.03	0.1415	-0.22	-0.32	-0.12	0.0656	-2.61	-1.51	1.18	0.038	-0.31	0.17	-0.09
MSMEG0203	transcriptional regulator, AraC family		0.06	-0.57	-0.62	0.0568	-0.14	-1.53	-2.76	0.0814	-5.09	-2.75	1.84	0.0398	-0.09	-0.21	0.05
MSMEG0210	lysophospholipase		1.35	0.92	-1.87	0.0139	0.23	0.23	0.17	0.3881	-2.43	-2.55	1.25	0.0282	0.3	-0.03	0.25
MSMEG0233	seq ID no 1F		0.04	-0.08	0.15	0.0231	-0.5	-1.04	1.97	0.078	-2.23	-2.43	1.85	0.0121	0.31	0.4	0.68
MSMEG0356	hypothetical protein		-0.67	-0.35	2.95	0.1368	-3.18	ND	2.37	ND	-2.71	-3.58	2.05	0.0231	0.36	-0.08	0.33
MSMEG0376	conserved hypothetical protein		0.08	-0.16	-0.26	0.0132	-1.13	-1.64	1.15	0.002	-2.58	-1.83	1.61	0.013	-0.56	-0.19	-0.32
MSMEG0384	methyltransferase		0.28	0.13	-0.04	0.0779	-0.75	-0.4	-2.11	0.0922	-3.42	-1.42	1.59	0.0405	-0.22	0.08	-0.3
MSMEG0594	fadE6	fadE6	-0.01	-0.69	0.67	0.1839	-3.16	-2.08	0.01	0.303	ND	-4.42	1.68	ND	0.74	8.54	0.71
MSMEG0674	conserved hypothetical protein		0.07	-0.13	0.34	0.1895	-2.01	-1.74	6.69	0.08	-1.64	-2.12	1.92	0.0587	0.75	-0.19	1.16
MSMEG0678	oxidoreductase, iron-sulfur subunit		0.35	0.47	-0.07	0.1977	-1.23	ND	2.87	ND	-2.76	-1.77	1.33	0.0246	0.16	0.01	0.19
MSMEG0683	transcriptional regulator, LuxR family domain protein		0.2	0.38	1.91	0.2921	0.79	0.13	0.31	0.4979	-3.89	-2.19	4.76	0.041	0.11	0.89	0.23
MSMEG0686	hypothetical protein		1.66	0.68	-1.51	0.0091	-0.17	-0.06	0.23	0.0172	-3.23	-1.01	1.52	0.0389	-0.18	-0.45	-0.04
MSMEG0731	conserved hypothetical protein		-0.03	-0.32	-0.03	0.282	-0.4	-0.43	-0.92	0.1312	-2.48	-2.41	1.49	0.0197	-0.6	0.62	-0.21
MSMEG0764	hypothetical protein		0.25	0.25	0.65	0.1844	0.4	0.93	-2.18	0.114	-2.55	-2.07	1.97	0.0018	0.28	0.15	0.07
MSMEG0799	hydrolase	lpqL	0.83	0.86	0.26	0.0017	-0.08	-0.87	0.47	0.0912	-3.71	-1.03	3.63	0.0505	0.07	0.13	-0.37
MSMEG0852	cell division control protein 48, AAA family	cdc48-1	0.35	0.41	0.9	0.1761	0.67	-1.28	0.27	0.1682	-2.65	-1.56	2.34	0.0043	0.54	-0.03	0.19
MSMEG0895	Protein of unknown function (DUF779) family		0.07	0.01	0.13	0.002	-0.52	-2.17	0.87	0.1556	-2.16	-1	1.37	0.0532	0.48	0.5	0.55
MSMEG0933	AP endonuclease, family 2 family		-0.26	-0.45	-0.21	0.0855	0.05	0.02	-0.27	0.4249	-2.49	-1.03	1.62	0.0545	-0.17	0.42	-0.05
MSMEG0959	glutamate-1-semialdehyde-2,1-aminomutase	hemL	-0.1	0.18	0.9	0.3972	0.27	0.51	0.38	0.3675	-4.04	-2.78	1.31	0.0303	1.26	0.13	0.26
MSMEG0960	phosphoglycerate mutase family protein		-0.74	-1.06	0.29	0.0349	-0.06	-0.91	0.41	0.0446	-2.14	-1.91	2.45	0.0063	-0.13	0.25	-0.01
MSMEG0968	pyridoxal-phosphate-dependent transferase, putative		0.39	0.86	1.18	0.1273	0.16	-0.62	0.49	0.3725	-2.98	-2.1	1.54	0.0433	-0.03	0.89	0.22
MSMEG1085	glycosyl transferase, group 2 family protein		-0.16	-0.78	0.22	ND	-3.53	ND	-0.04	ND	-2.65	-4.19	2.34	ND	0.11	ND	0.22
MSMEG1175	imidazolonepropionase	hutI	1	0.92	-0.9	0.0363	ND	ND	3.4	ND	ND	-4.79	4.89	ND	0.65	0.38	0.71
MSMEG1181	hypothetical protein		-0.18	-0.27	0.05	0.1807	-0.45	-1.14	0.1	0.4775	ND	-1.97	1.27	ND	0.02	0.62	0.96
MSMEG1393	ribosomal protein S12	rpsL	-1.3	-1.9	0.33	0.043	-1.07	-2.43	0.01	0.0966	-1.8	-2.83	1.04	0.0252	0.02	0.03	-0.21
MSMEG1462	ribosomal protein L14	rplN	-1.36	-2.21	0.29	0.0579	-1.84	-2.38	0.38	0.0452	-1.47	-3.35	1.58	0.0356	0.32	0.31	-0.17
MSMEG1475	transporter, LysE family		-0.98	-0.81	0.52	0.0509	-0.76	-0.88	0.32	0.0782	-2.52	-2.1	2.55	0.0034	-0.04	0.18	0.26
MSMEG1519	ribosomal protein L36	rpmJ	-0.04	-0.12	0.96	0.3187	-0.28	-0.12	1.35	0.4679	-4.48	-2.5	3.79	0.0158	0.62	0.51	0.51
MSMEG1539	Superfamily II DNA and RNA helicases		-0.63	-0.62	0.32	0.0672	-0.59	-1.25	0.7	0.0149	-5.31	-2.86	2.79	0.0355	-1.18	0.32	-0.77
MSMEG1591	enoyl-CoA hydratase	fad-4	0.77	0.72	-0.23	0.1392	0.11	-0.04	0.67	0.207	-3.23	-1.08	2.12	0.0078	0.43	-0.84	0.13
MSMEG1640	pentapeptide repeat family protein [imported]		-0.03	0.01	-0.08	0.0409	-0.25	0.38	0.5	0.1095	-3.31	-3.2	3.61	0.007	0.59	1.19	0.54
MSMEG1653	tropinesterase homolog tpeA		0.71	0.88	-0.03	0.0304	-0.34	-2.74	0.03	0.2035	-3.07	-0.95	2.63	0.0596	0.42	0.48	-0.12
MSMEG1759	aldB	aldB	0.17	0.13	0.6	0.074	-1.29	-7.45	1.79	0.1549	-3.18	-2.08	3.24	0.0197	1	0.88	0.68
MSMEG1893	conserved hypothetical protein		0.11	-0.52	-0.25	0.1166	-0.01	-1.23	0	0.2353	-4.47	-2.18	2.17	0.0297	0.03	-0.13	0.09
MSMEG1939	transcriptional regulator, TetR family domain protein		-0.14	-0.23	0.11	0.0396	-0.58	-1.1	-0.08	0.0282	ND	-4.53	4.1	ND	-1.09	-0.2	-0.57
MSMEG1956	ATP-dependent DNA helicase PcrA, putative		-0.21	-0.95	-0.19	0.1925	0.06	-0.06	-0.23	0.1482	-2.2	-1.37	1.86	0.0174	0.09	0.31	0.26
MSMEG1981	chaperonin cpn60		0.1	0.07	0.25	0.0404	-0.48	-3.53	-1.91	0.0717	-4.27	-1.1	4.43	0.0399	-0.09	-0.31	-0.34
MSMEG2047	COG2120:Uncharacterized proteins, LmbE homologs		0.13	-0.13	-0.54	0.0017	-1.06	-5.45	0.95	0.111	-3.59	-1.21	2.09	0.038	-0.33	-0.29	0.02
MSMEG2069	hypothetical protein		-0.09	0.04	0.62	0.4905	-0.68	-6.87	-0.34	0.1851	-3.3	-1.86	3.23	0.0187	0.29	0.32	0.12
MSMEG2277	hydrogenase assembly chaperone hypC-hupF	hypC	-0.09	-0.75	-0.1	0.1924	-0.83	-1.41	-1.15	0.0094	ND	-3.23	1	ND	-0.06	0.03	0.18
MSMEG2321	phosphoserine phosphatase	serB2	-0.17	-0.6	1.18	0.3032	-0.79	-0.54	0.36	0.1978	-2.48	-1.48	2.53	0.0232	0.47	0.53	0.36
MSMEG2330	conserved hypothetical protein		-0.39	-0.33	-0.05	0.0886	-0.11	-0.31	-0.01	0.0581	-3.16	-1.38	1.56	0.0429	-0.23	0.12	-0.07
MSMEG2363	glutamyl-tRNA(Gln) amidotransferase, C subunit	gatC	0.03	0	0.03	0.0114	-0.37	-4.07	0.74	0.1239	-2.46	-1.28	2.03	0.0119	-0.25	-0.27	-0.13
MSMEG2386	3-isopropylmalate dehydratase, large subunit	leuC	-0.46	-0.38	-0.01	0.0839	-0.16	-1.81	-2.31	0.0478	-2.67	-1.85	2.13	0.0057	-0.57	-1.2	-0.11
MSMEG2395	conserved hypothetical protein		0.15	0.28	0.16	0.0124	0.02	0.49	1.25	0.496	-1.98	-0.97	2.2	0.0449	0.62	0.55	0.57
MSMEG2411	methyltransferase, putative		-0.85	-0.91	0.28	0.1067	-0.86	-0.61	0.67	0.0584	-2.39	-1.87	1.82	0.0164	-0.34	0.08	0.32
MSMEG2436	tRNA (guanine-N1)-methyltransferase	trmD	-0.35	-0.28	0.52	0.0228	0.04	-0.32	0.75	0.1914	-3.26	-1.2	1.58	0.0475	0.16	0.1	0.17
MSMEG2438	50S ribosomal protein L19	rplS	0.25	0.22	0.15	0.1349	-0.09	0.65	-0.92	0.1698	-4.27	-1.48	2.97	0.0423	0.23	0.29	0.26
MSMEG2499	conserved hypothetical protein		0.6	0.5	0.3	0.0185	-0.02	-0.97	-1.79	0.0886	-4.03	-0.9	2.7	0.0505	-0.41	-0.09	-0.94
MSMEG2594	acetyltransferase, GNAT family		-1.21	-1.53	0.41	0.1463	-1.02	-1.57	0.95	0.0367	-2.1	-1.97	1.09	0.0545	0.07	0.65	0.64
MSMEG2608	cobalamin biosynthesis protein	cbiM-2	-0.54	-0.53	0.98	0.0212	0.6	0.3	-0.77	0.0286	-5.8	-2.75	2.55	0.0375	0.05	0.04	0.09
MSMEG2647	EntD		-0.19	-0.34	0.52	0.5	-1	-0.86	1.23	0.0603	-1.23	-1.04	2.44	0.0411	0.71	-0.31	0.65
MSMEG2657	beta-lactamase		-0.1	0.34	-0.15	0.1879	-0.14	-0.58	0.38	0.1344	-1.89	-1.1	1.95	0.009	0.23	-0.17	-0.1
MSMEG2943	phosphatidylinositol synthase	pgsA-2	-0.53	-0.8	0.03	0.1368	0.32	1.17	-0.31	0.127	-2.91	-4.27	1.23	0.0504	0.08	-0.24	0.09
MSMEG3075	methionyl-tRNA formyltransferase	fmt	0.09	-0.14	-0.19	0.1016	-0.23	-0.61	-0.47	0.4087	-2.74	-2.05	1.46	0.022	0.52	0.14	0.47
MSMEG3091	conserved hypothetical protein		-0.41	-0.52	-0.22	0.1892	-0.48	-0.26	0.51	0.2582	ND	-4.32	3.13	ND	-0.04	0.55	0.15
MSMEG3149	transcriptional regulator, TetR family domain protein		-0.53	-0.57	-0.04	0.1117	-0.92	-0.69	0.9	0.0366	-3.44	-2.26	2.35	0.0178	-0.21	0.33	-0.03
MSMEG3211	hypothetical protein		-0.19	-0.45	0.43	0.1197	0.26	0.62	0.28	0.3128	-2.94	-2.11	2.47	0.0106	0.32	0.44	0.69
MSMEG3217	imidazoleglycerol-phosphate dehydratase	hisB	0.11	0.32	1.97	0.4437	0.58	1.19	-1.02	0.2907	-2.32	-1.36	2.35	0.0229	1.08	0.5	0.48
MSMEG3221	imidazoleglycerol phosphate synthase, cyclase subunit	hisF	-0.15	-0.23	0.38	0.043	0.35	-1.09	-1.84	0.0628	-3.76	-1.35	1.89	0.0388	0.05	-0.13	0.06
MSMEG3229	indole-3-glycerol phosphate synthase	trpC	0.18	0.39	0.03	0.251	0.09	-0.17	0.25	0.2544	-5.63	-1.09	2.57	0.0592	1.56	0.29	-0.06
MSMEG3238	acyl-CoA thioesterase II	tesB2	-0.37	-0.29	0.27	0.3878	-0.87	-0.95	1.3	0.0002	-2.14	-2.46	1.69	0.0197	0.2	0.25	0.65
MSMEG3425	conserved hypothetical protein		0.03	-0.29	-0.09	0.022	-2.68	15.28	1.57	0.1265	-2.3	-1.39	0.95	0.0282	-0.37	0.07	-0.41
MSMEG3510	tyrosine decarboxylase, putative		0.1	0.11	-0.29	0.1032	0.1	-0.33	-0.03	0.1698	-1.85	-1.81	2	0.0103	0.76	0.09	0.8
MSMEG3540	methoxy mycolic acid synthase 2		0.04	0.07	0.12	0.0451	-0.31	-0.75	0.61	0.0144	-2.18	-1.97	1.65	0.0056	-0.12	-0.02	0.07
MSMEG3544	Luciferase-like monooxygenase superfamily		0.09	-0.24	1	0.3721	-0.4	-2.13	-0.07	0.2453	ND	-2.77	3.06	ND	0.73	0.11	-0.05
MSMEG3678	transport protein, putative		-0.08	-0.17	-0.04	0.2692	-0.73	-0.87	-1.09	0.0119	ND	-2.54	1.16	ND	0.08	-0.27	0.12
MSMEG3692	conserved hypothetical protein		0.17	0.55	-0.04	0.0904	-0.12	-0.24	0.75	0.0465	-2.4	-1.32	1.97	0.0574	0.38	0.8	0.95
MSMEG3720	hypothetical protein		-0.52	-0.46	0.14	0.1608	0.04	-0.26	-0.31	0.2108	-3.15	-1.97	2.08	0.0288	-0.39	0.44	-0.02
MSMEG3796	SpoU rRNA methylase family protein		-0.16	-0.56	2.91	0.188	-0.48	-2.37	2.08	0.0555	-4.11	-2.66	2.06	0.0195	-0.11	0.52	-0.69
MSMEG3863	apolipoprotein n-acyltransferase Lnt-dolichol-phosphate-mannosyl transferase Dpm1	Ppm2	-0.3	-1.35	0.04	0.2338	0.31	1.52	0.11	0.2208	-1.62	-1.98	2.4	0.0126	0.29	-0.36	0.19
MSMEG3875	precorrin-8X methylmutase		0.66	0.62	0.73	0.1502	0.47	0.32	-0.58	0.0648	-3.75	-2.99	3.23	0.0043	0.5	0.47	0.77
MSMEG3898	proteasome alpha subunit		-0.01	0.07	0.7	0.3753	0.01	0.42	0.29	0.3772	-1.46	-1.05	2.15	0.0357	0.53	-0.08	-0.08
MSMEG3905	L-2,4-diaminobutyric acid acetyltransferase	ectA	-0.79	-0.72	1.06	0.0633	0.04	0.64	-0.06	0.1726	ND	-1.94	2.8	ND	0.13	0.6	0.25
MSMEG3970	lactate 2-monooxygenase		-2.81	-3.46	1.61	0.1612	-5.52	ND	2.21	ND	ND	-5.25	3.67	ND	1.88	-1.45	1.59
MSMEG4169	enoyl-CoA hydratase-isomerase family protein	hbd-1	-0.82	-2.03	0.27	0.2669	-2.53	-5.13	-0.71	0.1293	-2.84	-4.13	5.52	0.0103	0.16	0.42	1.01
MSMEG4171	Acyl-CoA dehydrogenase, C-terminal domain protein		-0.21	-0.09	1.03	0.1907	-3.95	ND	-1.43	ND	-4.42	-1.24	2.23	0.0469	0.31	-0.1	0.15
MSMEG4205	dapE2	dapE2	0.08	0.02	0.14	0.0501	0.01	0.22	-0.25	0.1389	-2.1	-1.25	1.47	0.0109	0.05	-0.03	0.05
MSMEG4231	undecaprenyldiphospho-muramoylpentapeptide beta-N-acetylglucosaminyltransferase	murG	0.08	-0.07	-0.11	0.0217	0.1	-0.01	-2.19	0.4193	-3.44	-3.07	1.28	0.0443	0.8	0.43	0.56
MSMEG4245	conserved hypothetical protein		-0.01	-0.02	1.58	0.3178	0.1	0.62	0.13	0.1521	-1.92	-0.98	2.54	0.0324	0.99	0.38	1
MSMEG4246	serine-threonine protein kinase		0.07	-0.07	0.09	0.4933	-0.06	0.28	0.13	0.2419	-2.57	-1.58	1.29	0.039	-0.19	0.23	0.19
MSMEG4253	probable membrane transport ATPase ML0890 [imported]		-0.05	-0.04	-0.36	0.0975	-0.02	0.56	-0.14	0.1505	-2.4	-1.51	1.18	0.0174	0.02	-0.17	-0.04
MSMEG4278	Phosphoribosyltransferase superfamily		0.12	-0.04	0.05	0.0186	-0.11	0.44	0.19	0.0752	-2.38	-1.74	1	0.0319	1.06	0.67	0.53
MSMEG4393	xenobiotic compound monooxygenase, DszA family		-0.79	4.06	0.38	0.1423	-2.63	0.79	-2.53	0.1726	ND	-4.16	2.6	ND	0.97	1.48	-0.68
MSMEG4483	mutT-nudix family protein		0	0.19	-0.11	0.0049	-0.27	-1.14	1.2	0.0334	-4.91	-1.02	4.35	0.0565	-0.15	0.08	-0.02
MSMEG4484	conserved hypothetical protein		0.63	0.53	0.18	0.0596	0.03	-0.52	-1.86	0.1305	-2.74	-1.36	1.84	0.0077	0.14	-0.41	-0.05
MSMEG4520	nitrite reductase	nirA	0.36	0.18	0.02	0.1443	0.11	0.38	-2.2	0.1436	-4.04	-1.69	1.4	0.0502	0.06	-0.15	0.09
MSMEG4564	arylsulfatase, putative		-0.41	-0.6	2.43	0.2792	-3.67	-6.6	-0.52	0.1144	-5.09	-1.6	3.15	0.0475	0.93	0.5	0.43
MSMEG4568	ribosomal protein S20	rpsT	-0.97	-1.06	-0.01	0.2781	-0.46	-1.39	0.68	0.1074	-1.74	-2.75	2.46	0.0053	0.05	0.38	0.61
MSMEG4614	glutamate 5-kinase	proB	-0.51	-0.55	0.29	0.022	0.05	0.17	0.16	0.2258	-2.88	-1.35	1.79	0.0259	0.27	0.2	0.12
MSMEG4620	conserved hypothetical protein		-0.51	-0.6	0.57	0.2187	-0.33	-0.16	1.21	0.4113	ND	-2.13	3.17	ND	0.53	0.59	0.25
MSMEG4647	sugar ABC transporter, ATP-binding protein		-0.41	-0.5	0.17	ND	-2.34	-4.38	0.99	ND	-2.72	-1.01	1	ND	0.13	ND	0.3
MSMEG4675	oxidoreductase, 2OG-Fe(II) oxygenase family, putative		0.13	0.2	2.01	0.4092	-0.62	-1.64	2.12	0.2833	-3.43	-1.77	1.42	0.0431	1.45	0.91	0.62
MSMEG4684	protozoan-cyanobacterial globin family protein		-0.08	-0.28	-0.04	0.0772	-0.36	0.02	-0.19	0.0653	ND	-4.17	2.2	ND	0.44	0.37	0.72
MSMEG4686	conserved hypothetical protein		-0.6	-0.63	0.09	0.3562	-0.21	-1.21	0.56	0.2356	ND	-2.13	3.89	ND	0.37	0.14	0.47
MSMEG4715	exonuclease family		0.08	0.11	-0.01	0.0847	-0.06	-0.63	0.37	0.3631	-3.49	-2.01	4.88	0.0291	0.84	0.16	0.5
MSMEG4742	conserved hypothetical protein		0.05	-0.04	-0.43	0.1296	-0.03	0.5	0.04	0.1886	-2.88	-2.32	2.15	0.0132	-0.42	0.06	0.22
MSMEG4819	conserved hypothetical protein		-1.32	-1.54	1.04	0.0988	-5.33	ND	4.92	ND	-2	-3.72	3.1	0.0307	0.29	-0.15	1.01
MSMEG4880	conserved hypothetical protein		-0.29	-0.98	-1.2	0.0368	0.81	-0.68	-0.02	0.1181	-4.54	-2.62	1.96	0.0322	-0.09	-0.18	0.13
MSMEG4883	Hypothetical membrane protein		0.02	0.05	0.87	0.1017	-0.72	-4.02	-0.18	0.1088	-2.37	-2.03	1.85	0.0014	-0.33	-0.23	-0.54
MSMEG4899	unnamed protein product		0.04	0.01	0.89	0.1473	-0.62	-0.45	-0.32	0.0813	-3.72	-2.47	1.35	0.0286	0.25	-0.79	0
MSMEG4944	diaminopimelate decarboxylase	lysA	0.11	-0.09	0.97	0.3604	-0.23	-0.38	0.74	0.3733	-2.5	-1.01	2.2	0.0578	1.75	0.24	0.09
MSMEG4960	RrF2 family protein [imported]	rrf2	0.04	0.01	0.22	0.4736	0.07	-3.33	0.93	0.1168	ND	-3.27	2.77	ND	-0.33	0.42	0.23
MSMEG4961	conserved hypothetical protein		-0.06	-0.03	-0.29	0.0627	-1.48	-1.1	1.38	0.0026	-3.07	-2.22	1.67	0.0145	-0.03	-0.08	-0.01
MSMEG4964	3'(2'),5'-bisphosphate nucleotidase, putative		0.06	-0.02	-0.13	0.0432	-0.9	ND	1.02	ND	ND	-2.82	1.58	ND	0.21	0.52	0.65
MSMEG5100	fadD36	fadD36	0.11	-0.05	0.2	0.4806	-0.22	-1.76	-0.74	0.1568	-3.59	-1.09	1.49	0.0486	0.34	-0.14	0.14
MSMEG5108	ferredoxin		0.54	0.32	-0.17	0.0399	-0.69	-0.67	0.86	0.1474	-4.36	-3.45	4.28	0.0016	0.97	0.63	1
MSMEG5160	conserved hypothetical protein		0.07	-0.05	-0.08	0.0368	0.12	1.32	-0.03	0.1416	-4.15	-1.23	2	0.052	-0.25	-0.18	-0.02
MSMEG5162	membrane protein, MmpL family, putative		0.11	0.01	-0.08	0.0745	-0.56	-4.24	-0.9	0.0517	-3.07	-2.63	1.62	0.0086	-0.86	-0.09	-1.05
MSMEG5192	aminotransferase, class III		0.23	0.11	-0.57	0.35	0.01	-0.37	0.68	0.4853	-4.55	-1.74	2.02	0.0506	0.51	-0.1	0.68
MSMEG5219	oxidoreductase, short-chain dehydrogenase-reductase family	fabG-2	-0.09	-0.07	-0.17	0.0696	-1.89	ND	1.42	ND	-2.99	-2.17	2.44	0.0009	0.95	0.38	0.4
MSMEG5286	sodium:proline symporter	putP	-0.03	-0.14	1.01	0.2624	-4.14	ND	3.78	ND	-4.95	-2.49	3.79	0.0257	1.22	0.94	0.32
MSMEG5324	bll7646		-0.3	-0.02	0.59	ND	-3.91	-6.39	2.76	ND	ND	-2.29	2.52	ND	-0.11	ND	-0.01
MSMEG5336	hypothetical protein		0.1	0.02	0.92	0.2978	-0.04	-5.59	0.41	0.2527	ND	-3.55	7.57	ND	0.73	0.69	0.37
MSMEG5349	amino acid ABC transporter, permease protein		-0.75	-0.95	0.78	0.153	-2.81	ND	2.36	ND	ND	-2.37	4.4	ND	0.45	0	0.83
MSMEG5350	amino acid ABC transporter, permease protein	glnP	-0.6	-0.85	0.91	0.1905	-3.44	ND	2.33	ND	-2.86	-3.4	3.07	0.0097	0.67	0.05	0.77
MSMEG5413	peptidyl-tRNA hydrolase	pth	-0.39	-0.24	1.81	0.1967	-0.32	-0.24	1.74	0.2341	-1.35	-2.08	3.54	0.04	0.62	-0.17	1.05
MSMEG5455	glyoxylate carboligase	gcl	-0.73	-0.54	0.16	0.2123	-5.76	ND	5.85	ND	-4.05	-1.58	5.36	0.0238	0.09	-0.47	0.55
MSMEG5469	ribosomal protein L32, putative		-0.45	-0.32	0.16	0.0725	-0.18	0.04	0.13	0.2865	-3.01	-2.3	3.9	0.0151	-0.08	0.21	-0.06
MSMEG5618	enoyl-CoA hydratase	fad-1	-0.09	0.01	-0.02	0.1165	0.01	-1.41	0.5	0.1468	-2.98	-1.51	1.13	0.0354	0.07	-0.11	0
MSMEG5629	fadD35	fadD35	-1.7	-1.38	0.48	0.0818	-7.31	ND	4.56	ND	-5.34	-3.55	2.81	0.021	0.34	0.19	0.41
MSMEG5630	acetyl-CoA synthetase	acs-6	-1.5	-2.86	1.83	0.4248	ND	ND	6.08	ND	ND	-3.1	3.64	ND	2.63	0.68	2.24
MSMEG5653	pyridoxamine 5-phosphate oxidase	pdxH	0.53	0.28	0.16	0.1091	-0.02	0.11	0.52	0.0991	-2.01	-2.75	1.56	0.0271	0.7	2.14	0.81
MSMEG5668	conserved hypothetical protein		-0.08	-0.47	0.03	0.081	0.13	0.34	0.69	0.0592	-2.83	-1.49	1.68	0.0228	-0.1	0.03	-0.06
MSMEG5692	conserved hypothetical protein		-0.26	-0.43	0.63	0.2942	-1.19	-3.52	1.91	0.0798	ND	-1.33	2.21	ND	0.68	-0.07	0.12
MSMEG5715	Uncharacterized conserved protein		-0.04	-0.22	-0.2	0.5	-0.46	-1.22	1.06	0.0366	ND	-3.5	2.3	ND	-0.03	0.02	0.46
MSMEG5831	zinc-binding dehydrogenase	adhB	-0.13	0.06	0.26	0.0901	-5.19	-5.75	-0.01	0.0887	-5.68	-3.54	3.15	0.0147	0.08	-0.08	-0.1
MSMEG5841	hypothetical protein		0.04	0.28	1.1	0.1636	-1.35	-2.25	0.37	0.3452	-4.37	-5.2	2.9	0.0279	1.37	0.64	1.02
MSMEG5913	fucose synthetase		0.56	0.61	-0.7	0.0539	-0.1	-0.33	-0.1	0.281	-2.59	-2.88	1	0.0493	0.22	-0.51	0.17
MSMEG5925	probable succinoglycan transport protein, putative		0.27	-0.42	-0.09	0.2077	-1.69	-1.16	-0.33	0.0257	-2.46	-2.77	1.98	0.0091	0.5	-0.3	-0.27
MSMEG6035	spoU rRNA methylase family protein		-0.12	0	0.77	0.3423	-0.13	0.52	0.11	0.1956	-2.11	-1.15	2.56	0.0353	0.22	0.26	-0.08
MSMEG6036	cysteinyl-tRNA synthetase	cysS	0.08	-0.28	0.45	0.3232	-0.12	-0.14	0.55	0.2765	-3.56	-1.84	2.28	0.0184	0.51	0.04	0.57
MSMEG6037	2C-methyl-D-erythritol 2,4-cyclodiphosphate synthase	ispF	-0.19	-0.26	0.19	0.1946	-0.24	-0.2	0.96	0.211	-3.12	-2.64	3.09	0.0038	0.11	0.31	-0.04
MSMEG6050	lpqF	lpqF	0.15	0.13	0.05	0.4701	-0.17	0.22	0.12	0.371	-5.34	-2.45	1.67	0.0457	0.38	0.02	-0.04
MSMEG6069	ephA	ephA	-0.55	-0.72	-0.08	0.3793	-2.86	ND	1.91	ND	ND	-2.11	2.81	ND	0.36	0.23	1.32
MSMEG6078	conserved hypothetical protein		0.01	0.01	-0.59	0.3463	-0.49	-0.63	-0.08	0.3203	ND	-3.36	3.89	ND	0.19	0.06	0.47
MSMEG6090	anti-anti-sigma factor family		-0.12	0.14	-0.03	0.0636	-0.08	-0.37	-0.29	0.0794	-2.97	-1.25	1.38	0.0293	0.03	-0.19	-0.1
MSMEG6139	acetyl-CoA synthase		-0.7	-0.91	0.26	0.1044	-3.39	ND	3.38	ND	ND	-2.1	1.69	ND	0.03	0.39	0.29
MSMEG6171	conserved hypothetical protein		-1.01	-1.19	0.33	0.0196	-6.05	ND	5.1	ND	ND	-2.42	3.19	ND	-1.76	-0.13	-1.73
MSMEG6183	proton antiporter efflux pump		0.42	0.16	0.44	0.1238	1.35	1.94	-2.13	0.0246	-2.48	-1.41	2.39	0.0256	0.63	0.59	0.43
MSMEG6192	acyltransferase		0.09	-0.08	1.52	0.2138	0.06	-3.67	0.09	0.2393	-1.65	-1.9	3.24	0.0144	-0.02	0.18	0.48
MSMEG6193	catalase KatA	katA	-0.8	-1.19	0	0.1073	-6.44	ND	1.53	ND	-4.09	-2.22	2.18	0.0289	-0.27	-0.03	0.08
MSMEG6236	conserved hypothetical protein		0.19	-0.59	-0.61	0.1835	0.35	1.28	-4.48	0.1031	4.06	-4.57	1.62	0.0525	0.3	-1.12	0.3
MSMEG6254	transcriptional regulator, TetR family, putative		0.05	-0.03	0.06	0.3087	-0.54	-0.37	0.72	0.0108	-2.21	-1.05	1.48	0.0106	0.11	-0.36	0.12
MSMEG6256	major facilitator family transporter		0.23	0.11	1.49	0.4812	-5.48	-7.71	1.19	0.0784	-4.98	-1.78	2.41	0.0514	0.92	0.52	0.46
MSMEG6259	hypothetical protein		-0.02	-0.11	0.11	0.2071	-6.15	ND	1.13	ND	-4.09	-1.5	3.15	0.0289	0.23	0	0.36
MSMEG6346	catalase-peroxidase HPI	katG	0.18	0.02	-0.65	0.2462	-1.5	-1.92	0.34	0.2121	-3.03	-2.86	2.03	0.0297	0.84	-0.21	0.85
MSMEG6351	embB protein		-0.76	-0.55	0.3	0.1388	-0.16	-1.87	0.8	0.2021	-4.21	-2.91	1.03	0.0584	0.46	-0.04	0.36
MSMEG6354	POLYKETIDE SYNTHASE PKS13		-0.55	-1.13	-0.18	0.1715	-0.99	-1.4	-0.97	0.0396	-3.56	-2.62	1.1	0.0511	0.1	-0.3	0.34
MSMEG6357	hypothetical protein		0.06	0.03	-0.17	0.0994	0.78	1.05	-0.03	0.3351	-3.15	-3.07	1.48	0.0472	0.29	0.09	0.74
MSMEG6359	hypothetical protein		-0.02	0	0.55	0.0053	-1.08	-0.85	0.34	0.4955	-3.63	ND	2.59	ND	0.5	0.68	1.08
MSMEG6361	esterase, putative, antigen 85-C		0.03	-0.07	-0.23	0.0255	-1.26	-2.39	0.29	0.1353	ND	-2.71	3.42	ND	0.4	0.52	0.41
MSMEG6442	conserved hypothetical protein		-0.18	-0.37	-0.01	0.0128	-0.01	0.51	0.2	0.1646	-2.14	-1.29	0.98	0.0397	0.46	0.52	0.27
MSMEG6443	methyltransferase, putative		-0.22	-0.65	-0.25	0.0019	-0.02	-0.14	-0.03	0.1479	-4.28	-2.39	1.65	0.0374	-0.16	0.18	-0.16
MSMEG6480	ABC transporter, ATP-binding protein	Sulfate	-0.54	-0.41	0.12	0.3361	-1.28	-1.17	1.17	0.0428	-1.35	-2.09	0.96	0.0588	0.13	0.65	0.71
MSMEG6551	conserved hypothetical protein		0.02	0.12	-0.37	0.0263	0.16	0.72	-0.28	0.4367	-2.2	-3.29	1.12	0.0556	0.27	0.31	0.47
MSMEG6727	ABC transporter, ATP-binding protein		-1.76	-1.69	2.05	0.037	-3.31	1.91	2.31	0.026	1.86	-4.21	6.28	0.0539	-0.64	0.03	-2.33
MSMEG6865	transcriptional regulator, PadR family domain protein		-0.46	-1.02	0.23	0.0653	0.1	-0.07	-0.11	0.0229	-7.8	-2.69	2.69	0.0576	0	-0.15	-0.09
Induced (31)
MSMEG0525	transcriptional regulator, GntR family, putative		0.92	0.39	-0.39	0.0213	ND	-2.53	-5.76	ND	3.96	2.37	-2.43	0.0152	-2.23	-1.22	-1.5
MSMEG0610	PE family protein		2.4	2.76	-1.41	0.0993	3.62	5.46	-2.62	0.0615	4.99	4.28	-4.69	0.0069	0.15	-0.45	1.43
MSMEG0817	phosphomethylpyrimidine kinase	thiD	0.52	0.45	-0.04	0.379	0.14	1.61	-0.32	0.4138	2.45	1	-1.06	0.0006	1.45	0.02	-0.03
MSMEG0818	thiamin biosynthesis protein ThiC		1.22	1.5	-0.27	0.0347	1.78	2.26	0.23	0.0172	2.71	2.52	-1.52	0.0104	0.68	1.31	-0.32
MSMEG0977	hypothetical protein		0.61	0.99	0.16	0.4417	1.18	1.3	-0.14	0.2922	1.5	2.38	-1.28	0.0467	0.68	0.58	0.63
MSMEG1123	PROBABLE METALLOPROTEASE ZINC TRANSMEMBRANE PROTEIN		0.4	0.4	-0.04	0.4095	1.15	1.43	-0.7	0.0155	1.79	2.45	-1.19	0.0137	0.06	0.52	0.14
MSMEG1529	transporter, EamA family, putative		-0.04	0.06	-0.56	0.3673	1.13	2.67	-0.85	0.0684	2.01	1.22	-1.85	0.02	0.24	0.39	0.25
MSMEG1718	hypothetical protein		0.37	-0.47	-1.54	0.0585	1.73	0.49	-2.11	0.0553	0.85	2.06	-2.56	0.0181	-0.64	0	-0.39
MSMEG1998	N-acyl-D-glutamate amidohydrolase		1.7	1.57	-2.57	0.0057	1.37	1.71	-1.06	0.0346	1.15	2.03	-2.11	0.0234	0.14	-0.3	0.31
MSMEG2135	acyl carrier protein Acp		2.13	1.68	-3.65	0.0965	6.16	5.4	-4.36	0.066	4.74	4.36	-5.09	0.0342	0.97	0.04	3.64
MSMEG2603	protocatechuate 3,4-dioxygenase alpha chain		0.65	1.67	-2.77	ND	3.51	4.78	-5.19	ND	3.22	4.23	-4.46	ND	0.96	0.27	ND
MSMEG2754	mysB sigma factor	sigB	0.14	0.14	0.02	0.0111	1.11	1.48	-0.36	0.038	2.08	2.13	-1.87	0.0006	-0.1	-0.11	-0.13
MSMEG3206	NUDIX domain protein		1.22	1.44	-0.13	0.1818	3.42	-0.3	-3.95	0.1253	5.22	4.8	-3.31	0.0236	-1.05	0.88	0.36
MSMEG3207	quinolinate synthetase complex, A subunit	nadA	0.28	0.36	0.07	0.4474	0.54	0.87	-0.09	0.2059	1.9	2.94	-1.96	0.0138	0.12	0.2	0.33
MSMEG3421	hypothetical protein		1.59	6.33	15.06	0.1067	2.23	0.1	3.18	0.1712	8.22	3.76	-5.84	0.0345	0.01	0.99	-0.37
MSMEG3940	conserved hypothetical protein		1.53	1.53	ND	ND	1.62	4.45	-1.8	0.0032	3.22	4.03	ND	ND	-3.57	-0.59	-4.64
MSMEG4220	GMP synthase	classI	1.69	1.17	-0.98	0.0214	2.41	2.97	-0.52	0.0923	2.15	1.52	-1.74	0.0035	0.71	-0.33	0.26
MSMEG4451	conserved hypothetical protein		1.28	1.17	-0.06	0.0966	ND	1.61	-3	ND	1.37	2.45	-1.87	0.0246	0.17	-0.25	0.07
MSMEG4544	IS1547, transposase, putative		1.76	1.92	-0.3	0.0611	2.97	-0.54	-3.47	0.0668	0.88	1.95	-1.05	0.0184	-0.2	0.09	-0.01
MSMEG4755	membrane protein, putative		1.42	1.5	-1.61	0.0035	2.47	3.14	-1.11	0.067	2.16	1.05	-1.65	0.0438	0.29	0.37	0.74
MSMEG5121	conserved hypothetical protein		0.23	0.33	0.2	0.0829	0.01	0.37	0.17	0.0296	2.55	1.94	-1.71	0.0251	0.28	0.58	0.65
MSMEG5214	hypothetical protein		0.17	0.48	0.91	0.0212	0.57	0.25	-1.3	0.0118	2.32	2.73	-1.17	0.0388	-0.22	-0.38	0.23
MSMEG5227	Uncharacterised protein family (UPF0089) family		0.24	0.87	0.83	0.0112	0.98	0.95	-0.01	0.0833	3.02	3.18	-2.11	0.0092	-0.38	-0.19	-0.05
MSMEG5228	conserved hypothetical protein		0.06	0.23	-0.04	0.3291	0.17	0.47	-0.08	0.2773	2.17	2.02	-1.45	0.0344	0.08	-0.91	0.44
MSMEG5229	DNA-binding response regulator,		1.78	1.45	-0.33	0.0268	2.54	3.05	-0.48	0.048	1.9	2.07	-1.14	0.0098	0.23	-0.3	-0.37
MSMEG5231	conserved hypothetical protein		0.41	1.02	0	0.134	1.69	1.32	-1.65	0.0021	2.59	2.58	-1.82	0.0127	-0.11	-0.79	-0.06
MSMEG5400	Tat-translocated enzyme		0.03	0.1	0.49	0.2354	1.32	1.28	-0.19	0.0443	2.05	2.57	-1.08	0.0189	0.13	0.05	-0.14
MSMEG5434	probable hydrolase VCA0877 [imported]		1.19	0.89	6.15	0.1543	ND	-1	-3.79	ND	3.44	3.18	-2.25	0.0426	-1.57	1.6	-0.72
MSMEG5763	hypothetical protein		-0.1	0.22	0.08	0.4058	3.71	1.15	-0.72	0.1061	1.99	1.4	-1.1	0.0256	0.04	-0.05	0.29
MSMEG5803	glutathione peroxidase family protein		0.58	0.66	-0.72	0.0152	1.69	1.37	-0.66	0.0345	2.01	2.64	-2.08	0.0096	0	-0.36	0.06
MSMEG6418	conserved hypothetical protein		-0.37	0.47	ND	ND	-1.11	-0.58	0.03	0.1188	1.89	1.53	-2.45	0.013	0.01	0.16	0
